# Supplementary material for: Complex Scenarios of Reticulation, Polyploidization, and Species Diversity within Annual Pansies of Subsect. Bracteolatae (Viola Sect. Melanium, Violaceae) in Italy: Insights from 5S-IGS High-Throughput Sequencing and Plastid DNA Variation
Source: Plants (Basel). 2022 May 12;11(10):1294. doi: 10.3390/plants11101294 (PMC9147628; doi:10.3390/plants11101294)
Supplement: Supplementary file 1 [file plants-11-01294-s001.zip › Supplementary File S1.xlsx]

## Sheet: Readme
	Supplementary file S1
	This file reports a description of the investigated dataset, including:
	- The Sampling design with information about all investigated samples (Voucher ID No., Sampling sites, Collector, Sampling date, original name, revised name, Latitude, Longitude, Climate type, Elevation and Habitat)
	Note:
	'Climate' refers to the Köppen-Geiger climate types;
	'Habitat' reports the original description on the herbarium specimens or verbally provided by the collectors
	- Geographical maps reporting the distribution of the samples used for the plastid and the nuclear 5S-HTS DNA analysis

## Sheet: Dataset info
Code	Voucher ID No.	Sampling site	Collector	Sampling date	Original name	Revised name	Latitude	Longitude	Climate type	Elevation (m.a.s.l.)	Habitat
Vt-1	UTV36993	Novaggio, Lugano, Switzerland	Caputo L.	06.05.2018	Viola tricolor L. subsp. subalpina Gaudin	-	46.013	8.85371	Cfb	758	margine bosco di faggio e castagno
Vt-2	UTV12328	Kreis Bad Neustadt/Saale, Bayern, Deutschland	Kalheber H.	30.07.1978	Viola tricolor L.	V. tricolor L. subsp. tricolor	50.5967	10.1917	Cfb	870	-
Vt-3	UTV36386	Casalvieri, Frosinone, Italy	Scoppola A.	22.05.2016	Viola tricolor L. subsp. tricolor	-	41.6136	13.7275	Csa	600	pascolo cespugliato, orlo
Va-1	UTV33844	Aquilonia, Avellino, Italy	Scoppola A.	04.06.2015	Viola arvensis Murray	-	40.9878	15.4515	Csb	780	margine tra seminativo e boscaglia
Va-2	UTV31910	Roaschia, Cuneo, Italy	Alessandrini A.	04.07.2013	Viola arvensis Murray	-	44.2874	7.42368	Cfb	740	fringe on river bank
Vk-1	UTV32127	Mt Navegna, Rieti, Italy	Scoppola A.	01.05.2014	Viola kitaibeliana Schultes	-	42.2348	12.9921	Csb	1184	prateria rupestre (stony grassland on calcareous soil)
Vk-2	UTV36770	Bassano Scalo, Orte, Viterbo, Italy	Scoppola A.	21.04.2018	Viola kitaibeliana Schultes	-	42.4867	12.3244	Csa	70	pratello su travertino
Vh-1	UTV30453	Le Vigne, Ofena, L'Aquila, Italy	Scoppola A.	10.03.2012	Viola hymettia Boiss. & Heldr.	-	42.3028	13.7389	Cfb	1240	cotico erboso in oliveto su terreno sassoso
Vh-2	UTV29490	Mt Palanzana, Viterbo, Italy	Scoppola A.	12.02.2019	Viola hymettia Boiss. & Heldr.	-	42.4127	12.152	Csb	540	pratello xerofilo su affioramento tufaceo nei pressi di gariga
Vh-3	UTV36858	Marchionato, Vetralla, Viterbo, Italy	Scoppola A.	12.02.2019	Viola hymettia Boiss. & Heldr.	-	42.3231	12.0326	Csa	259	olive plantation margin
Va-3	UTV36785	Acque Albule, Tivoli, Roma, Italy	Scoppola A.	16.02.2019	Viola arvensis Murray	-	41.9626	12.7156	Csa	66	pratello su travertino
Va-4	UTV36780	Bagnaccio, Viterbo, Italy	Cancellieri L.	15.02.2019	Viola arvensis Murray	-	42.4617	12.0664	Csa	315	field
Va-6	UTV30945	Basovizza, Trieste, Italy	Bovio M., Martini F. & Trompetto G.	10.06.2013	Viola arvensis Murray	-	45.6493	13.8759	Cfb	396	prato arido
Vh-4	-	Vernole, Acquarica, Lecce, Italy	Medagli P.	28.02.2019	Viola hymettia Boiss. & Heldr.	-	40.3097	18.3282	Csa	30	oliveto
Va-7	UTV36800	Stacchini, Tivoli, Roma, Italy	Angeloni D.	30.03.2019	Viola arvensis Murray	-	41.9414	18.3421	Csa	45	pratello su travertino
Va-25	-	Plateau de Guicule, Le Lavandou, France	Michaud H.	07.04.2019	Viola kitaibeliana Schultes	V. arvensis	43.1737	6.42476	Csa	443	pelouse sèche
Vh-5	UTV37838	C.da Rugoro Grosso, Biancavilla, Catania, Italy	Galesi R.	19.03.2019	Viola hymettia Boiss. & Heldr.	-	37.6936	14.9351	Csb	1380	incolto arido
Vh-6	UTV37837	Cannarozzo, Piazza Armerina, Enna, Italy	Galesi R.	21.03.2019	Viola hymettia Boiss. & Heldr.	-	37.4092	14.3806	Csa	730	incolto arido (clearing in a pine forest)
Vh-7	UTV37839	Pineta di Biancavilla, Catania, Italy	Galesi R.	28.03.2019	Viola hymettia Boiss. & Heldr.	-	37.6915	14.9442	Csb	1440	incolto arido
Vh-8	UTV37861	Mt Imittos, Attiki, Greece	Baliousis E.	10.03.2019	Viola hymettia Boiss. & Heldr.	-	37.9556	23.8181	Csa	945	open Quercus coccifera L. scrub, substrate marbles
Vk-5	UTV38470	Mt Pendelikon, Attiki, Greece	Baliousis E.	04.04.2019	Viola kitaibeliana Schultes	-	38.065	23.8917	Csa	792	in frigana vegetation, substrate schists
Vk-6	UTV37862	Clermont-l'Hérault, France	Molina J.	29.04.2019	Viola kitaibeliana Schultes	-	43.6501	3.33354	Csa	143	pelouses à annuelles sur sols squelettiques, sur un talus en bord de piste, exposé à l'est.
Vk-7	UTV35945	La Palomera, Córdoba, Spain	López Tirado J.	02.03.2017	Viola sp.	Viola cf. kitaibeliana	37.9201	-4.77299	Csa	195	macchia mediterranea densa
Vk-8	UTV33908	Los Villares/CO-3408, Córdoba, Spain	López Tirado J.	08.04.2015	Viola sp.	Viola cf. kitaibeliana	37.9517	-4.8092	Csa	545	radure di macchia mediterranea
Vk-9	ZAGR43887	Šušanj Cesarički, Velebit, Croatia	Bogdanović S. & Rat M.	10.04.2016	Viola kitaibeliana Schultes	-	44.5239	15.1289	Cfb	32	kamenjar uz cestu
Va-26	ZAGR36757	Radoboj, Hrvatsko Zagorje, Croatia	Borovečki-Voska L.	17.04.2014	Viola kitaibeliana Schultes	V. arvensis	46.1615	15.8927	Cfb	300	ruderal community along the road, SW
Va-8	UTV38391	Barrea, L'Aquila, Italy	Bartolucci F.	22.05.2019	Viola arvensis Murray	-	41.7535	13.9983	Cfb	1200	pascolo arido sopra paese
Va-9	UTV38286	San Gregorio da Sassola, Roma, Italy	Angeloni D.	13.05.2019	Viola arvensis Murray	-	41.9006	12.8125	Csa	143	campo a riposo
Va-10	UTV30445	Mt Cetona, Siena, Italy	Scoppola A.	28.05.2019	Viola arvensis Murray	-	42.9311	11.8756	Csb	1100	prateria su sterrato/pietraia (edge of stony path on calcareous substrate)
Va-11	ZAGR52921	Zapadni kolodvor, Zagreb, Croatia	Bogdanović S.	07.05.2019	Viola arvensis Murray	-	45.8094	15.952	Cfa	121	ruderalno, uz prugu
Va-12	ZAGR52445	Kozjak, Malačka, Dalmacija, Croatia	Bogdanović S.	13.05.2018	Viola arvensis Murray	-	43.5813	16.3224	Csa	512	kamenjarski travnjak
Vt-4	UTV37856	Firenzuola, Firenze, Italy	Angeloni D.	14.05.2019	Viola tricolor L. subsp. tricolor	-	44.1272	11.3012	Cfb	928	woodland fringe
Vt-5	UTV38427	Ketkovice, distr. Brno-venkov, Moravia, Czec Republic	Danihelka J.	28.05.2019	Viola tricolor L. subsp. subalpina Gaudin	-	49.1372	16.2361	Cfb	305	open places in a ravine forest on an east-facing slope
Vt-6	UTV38428	Pavlov, distr. Břeclav, Moravia, Czec Republic	Danihelka J.	23.05.2019	Viola tricolor L. subsp. subalpina Gaudin	-	48.8672	16.6456	Cfb	500	fringe of a ravine forest and adjacent strip of dry grasslands
Va-16	UTV38426	Pavlov, distr. Břeclav, Moravia, Czec Republic	Danihelka J.	23.05.2019	Viola arvensis Murray	-	48.8672	16.6456	Cfb	500	fringe of a ravine forest and adjacent strip of dry grasslands
Va-27	UTV38423	Pavlov, distr. Břeclav, Moravia , Czec Republic	Chytrý K.	01.04.2019	Viola kitaibeliana Schultes	V. arvensis	48.8758	16.6619	Cfb	420	dry grasslands on limestone
Va-28	UTV38424	Nitra-Zobor, distr. Nitra, Slovacia	Danihelka J.	18.05.2019	Viola kitaibeliana Schultes	V. arvensis	48.3483	18.095	Cfb	390	dry grasslands
Va-18	UTV38430	Ráby, distr. Pardubice, Bohemia, Czec Republic	Danihelka J.	25.05.2019	Viola arvensis Murray	-	50.0742	15.8122	Cfb	221	margin of arable field
Vt-8	ZAGR53481	Planina Dinara, Badanj, Bosnia–Herzegovina	Bogdanović S. & Ljubičić I.	14.06.2019	Viola tricolor L. subsp. subalpina Gaudin		44.0803	16.3575	Cfb	1258	planinska livada
Va-20	ZAGR53477/78	Gornje Sitno, Mosor, Dalmacija, Croatia	Bogdanović S.	05.06.2019	Viola arvensis Murray	-	43.5207	16.6194	Csb	839	otvorena čistina šumi
Va-21	UTV38455	Ludesse, Haute-Loire, France	Garraud L./CBNA	15.06.2019	Viola arvensis Murray	-	44.6158	3.06841	Cfb	739	pelouse sur granite
Vt-9	UTV38464	Llo, Pyrénées-Orientales, France	Garraud L./CBNA	19.06.2019	Viola tricolor L.	-	42.4227	2.09742	Cfc	1700	pelouse acide
Vt-10	UTV38459	Beuil, Alpes-Maritimes, France	Garraud L./CBNA	03.06.2019	Viola tricolor L.	Viola tricolor L. subsp. subalpina Gaudin	44.0914	6.99615	Cfb	1404	pelouse
Vt-12	UTV38461	La Motte-en-Champsaur, Alpes-Maritimes, France	Garraud L./CBNA	31.05.2019	Viola tricolor L.	Viola tricolor L. subsp. subalpina Gaudin	44.746	6.1172	Cfb	1203	pelouses rocheuses acides
Va-23	UTV38457	Saint-Christophe-en-OisansIsère, Isère, France	Garraud L./CBNA	22.08.2019	Viola arvensis Murray	-	44.9362	6.25951	Dfc/Et	1600	sables et arènes granitiques
Vt-13	UTV37099	Rionero in Vulture, Potenza, Italy	Scoppola A.	04.06.2016	Viola tricolor L.	Viola tricolor L. subsp. tricolor	40.9362	15.6158	Cfb	734	margine sinantropico boscaglia
Vt-14	UTV35827	Chiavari, Genova, Italy	Scoppola A.	27.05.2017	Viola tricolor L. subsp. tricolor	-	44.3145	9.35966	Csa	88	semiruderal open place
Vt-15	UTV36026	Vinadio, Cuneo, Italy	Scoppola A.	22.08.2016	Viola tricolor L. subsp. subalpina Gaudin	-	44.287	7.07106	Cfb/Cfc	1300	pasture fringe
Vt-16	UTV37857	Cortina D'Ampezzo, Belluno, Italy	Nizzoli A. & Manzano F.	06.08.2016	Viola tricolor L. subsp. subalpina Gaudin	-	46.5971	12.0945	Dfc/Et	1400	margine pecceta
Vt-17	UTV34236	Beli Iskar, Rila Mountain, Bulgaria	López Tirado J.	08.06.2015	Viola tricolor L.	-	42.1381	23.571	Dfc	1890	prateria vicino a lago artificiale
Vt-18	UTV38321	Płociczno, distr. Gmina Bakałarzewo, Poland	Sevlkowska-Górnowicz A.	08.07.2005	Viola tricolor L.	Viola tricolor L. subsp. tricolor	53.8935	22.4049	Cfb	152	field
Va-24	UTV38320	Nadleśnictwo Kędzierzyn, Poland	Nowak C.	12.06.2005	Viola arvensis Murray	-	50.302	12.7233	Cfb	196	LMśw (?)
Vk-13	UTV38394	Palazzolo, Vasanello, Viterbo, Italy	Scoppola A.	16.02.2020	Viola arvensis Murray	Viola cf. arvensis	42.4319	12.34	Csa	215	pratello in scarpata con ginestre
Ve	UTV32651	Poggio Mutti, Montieri, Grosseto, Italy	Scoppola A.	19.04.2015	Viola etrusca Erben	-	43.1603	10.9367	Csb	800	orlo erbaceo, prateria sassosa
Vg	UTV34926	Selva Rotonda, Cittareale, Rieti, Italy	Scoppola A.	15.04.2015	Viola eugeniae Parl. subsp. eugeniae	-	42.6167	13.1266	Cfb	1575	prateria montana
Vn	UTV32026	Accadia, Foggia, Italy	Scoppola A.	27.05.2011	Viola aethnensis (DC.) Strobl.	-	41.1797	15.3469	Cfa	930	cespuglieto nei pressi di cerreta rada
Vf	UTV34154	Casalattico, Frosinone, Italy	Scoppola A.	22.05.2016	Viola frusinate Ricceri et Moraldo	-	41.596	13.7438	Csa	1000	prateria montana con arbusti
Vae	ZAGR53486/88	Mat River, Klos, Albania	Bogdanović S.	26.06.2019	Viola arvensis Murray	V. cf. aetolica	41.4672	20.1044	Csc	370	rocky slopes of the forest
Vr	UTV35490	Castel Morrone, Caserta, Italy	Scoppola A.	03.05.2017	Viola reichenbachiana Jord. ex Boreau	-	41.1032	14.378	Csa	500	bosco mesofilo

## Sheet: Plastid DNA Analysis
																	Distribution of the Viola samples used for the plastid markers analysis

## Sheet: Nuclear 5S-IGS HTS Analysis
																Distribution and sample composition of the Viola individuals used for the 5S-HTS analysis
																HTS library
																Sample ID	Sample composition
																T2	Vt-2
																T6	Vt-9
																T8	Vt-17
																T9	Vt-18
																T10	Va-1	Va-4	Va-8	Va-9
																T12	Va-3	Va-7
																T14	Va-10
																T17	Vk-1
																T18	Vk-2
																T20	Vk-5
																T21	Vk-7	Vk-8
																T24	Vh-1
																T25	Vh-2	Vh-3
																T26	Vh-4
																T27	Vh-5	Vh-6	Vh-7
																T28	Vh-8
																T16	Vae
																T29	Ve
																T30	Vg
