# Supplementary material for: Complex Scenarios of Reticulation, Polyploidization, and Species Diversity within Annual Pansies of Subsect. Bracteolatae (Viola Sect. Melanium, Violaceae) in Italy: Insights from 5S-IGS High-Throughput Sequencing and Plastid DNA Variation
Source: Plants (Basel). 2022 May 12;11(10):1294. doi: 10.3390/plants11101294 (PMC9147628; doi:10.3390/plants11101294)
Supplement: Supplementary file 1 [file plants-11-01294-s001.zip › Supplementary File S2.xlsx]

## Sheet: Readme
	Supplementary file S2
	This file reports a description of the worked dataset, including the sampling design, the pre-processing steps, and details on the distribution and main structural features of the HTS sequence reads in the in the 19 investigated samples
	Only sequence variants with abundance ≥5 were considered.
	The final dataset consists of 24,240 HTS reads, corresponding to 7,417 unique sequences (5S-IGS variants)
	Sequence classes (Representative seq_Reads) were determined based on occurrence throughout samples.
	The taxonomy is based on the morphological identity of samples included or pooled in each sample (see Sampling)
	"Specific" classes refer to sequences (near-)exclusive (> 99.95%) to one taxon/sample.
	"Ambiguous" classes refer to reads shared by different taxa/samples.
	Strucutral features include ViolinPlots with the distribution of GC content and Length of the Representative sequences (with abundance ≥ 5) in each species and class

## Sheet: Sampling
	Tube #	Taxon	Country	Individuals
	T2	V. tricolor	Germany	Vt-2
	T6	V. tricolor	France	Vt-9
	T8	V. tricolor	Bulgaria	Vt-17
	T9	V. tricolor	Poland	Vt-18
	T10	V. arvensis	Italy	Va-1, Va-4, Va-8, Va-9
	T12	V. arvensis	Italy	Va-3, Va-7
	T14	V. arvensis	Italy	Va-10
	T17	V. kitaibeliana	Italy	Vk-1
	T18	V. kitaibeliana	Italy	Vk-2
	T20	V. kitaibeliana	Greece	Vk-5
	T21	V. kitaibeliana	Spain	V-k7, Vk-8
	T24	V. hymettia	Italy	Vh-1
	T25	V. hymettia	Italy	Vh-2, vh3
	T26	V. hymettia	Italy	Vh-4
	T27	V. hymettia	Italy	Vh-5, Vh-6, Vh-7
	T28	V. hymettia	Greece	Vh-8
	T16	V. cf. aetholica	Albania	Vae
	T29	V. etrusca	Italy	Ve
	T30	V. eugeniae	Italy	Vg

## Sheet: Pre-processing
	Number of HTS reads retained after the preprocessing steps;
	Samples	Raw data	Quality steps	Chimeras step	Abundance >5	Abundance >25
	Tube_2	53034	45731	44542	28871	24866
	Tube_6	28581	26191	25588	15193	12462
	Tube_8	44552	40093	39242	23284	19566
	Tube_9	42217	37167	36515	27725	24637
	Tube_10	37231	30895	29567	17343	15348
	Tube_12	49098	39544	38294	12126	8074
	Tube_14	48509	37881	35757	14373	11029
	Tube_17	25369	20597	18720	13725	12967
	Tube_18	31398	26320	24934	19466	17035
	Tube_20	21199	16486	15406	7746	5889
	Tube_21	24663	20487	19897	7298	6143
	Tube_24	57665	45532	41273	26291	22539
	Tube_25	30416	22032	20104	12374	11131
	Tube_26	70054	55764	51028	36901	33402
	Tube_27	38875	32900	30686	21598	18846
	Tube_28	52482	44014	40998	27797	24222
	Tube_16	77141	69967	69019	56543	51549
	Tube_29	71518	63751	62007	42710	33777
	Tube_30	21591	19479	19055	10270	7912
	Total	825593	694831	662632	421634	361394
	Representative sequences				7044	1080
	Representative sequences are unique 5S-IGS variants collecting multiple identical HTS reads occurring across the entire dataset;

## Sheet: Representative 5S-IGS sequences
Representative_Sequence	Abundance	Class	Length	GC %	T2_Vt2	T6_Vt6	T8_Vt8	T9_Vt9	T10_Va10	T12_Va12	T14_Va14	T17_Vk17	T18_Vk18	T20_Vk20	T21_Vk21	T24_Vh24	T25_Vh25	T26_Vh26	T27_Vh27	T28_vh28	T16_Vae	T29_Et	T30_Eu		Ambiguous Class
M01639_208_000000000-J7FTG_1_1112_18665_7238	37724	Ambiguous arvensis complex	306	46.08	1	1	1	0	2781	791	1305	2687	6956	1	1842	2066	4911	5826	8555	0	0	0	0		Ambiguous Sect. Melanium
M01639_208_000000000-J7FTG_1_2116_13486_5322	31093	Ambiguous arvensis complex	304	44.41	0	0	0	0	632	941	2292	6211	488	274	5	4961	1896	11111	1839	443	0	0	0		Ambiguous Gr. tricolor
M01639_208_000000000-J7FTG_1_1104_24045_13424	25987	Ambiguous Gr. tricolor	289	43.60	5739	1408	3867	5072	1171	374	96	609	771	861	234	1847	1062	1285	1587	3	0	1	0		Ambiguous arvensis complex
M01639_208_000000000-J7FTG_1_1111_28074_11732	22457	V. tricolor	293	42.32	3216	2022	4880	12335	0	0	0	0	0	0	0	0	1	1	0	0	0	2	0		Ambiguous kitaibeliana/hymettia
M01639_208_000000000-J7FTG_1_1111_13609_20258	19408	V. aetholica	307	43.97	0	0	0	0	0	0	0	0	0	0	0	0	0	0	0	0	19408	0	0
M01639_208_000000000-J7FTG_1_2115_11929_13940	15821	Ambiguous arvensis complex	295	43.39	0	0	1	0	0	33	10	0	0	1474	48	1	0	1	3	14249	0	1	0		Specific Class
M01639_208_000000000-J7FTG_1_1116_12473_13193	10973	V. tricolor	311	44.37	781	2948	4344	2899	0	0	0	0	0	0	0	0	0	1	0	0	0	0	0		V. tricolor
M01639_208_000000000-J7FTG_1_2110_21538_11919	10105	V. aetholica	297	41.75	0	0	0	0	1	0	0	0	0	0	0	0	1	0	0	0	10040	50	13		V. arvensis
M01639_208_000000000-J7FTG_1_2105_5994_15419	8445	Ambiguous Gr. tricolor	290	43.79	0	1	199	2	1	362	113	631	1137	0	0	4274	0	1713	12	0	0	0	0		V. kitaibeliana
M01639_208_000000000-J7FTG_1_1113_20052_20990	8432	V. aetholica	292	43.84	0	0	0	0	0	0	1	0	0	0	0	0	0	0	0	0	8429	2	0		V. hymettia
M01639_208_000000000-J7FTG_1_2119_23312_19088	5856	V. tricolor	291	41.92	3800	1337	379	340	0	0	0	0	0	0	0	0	0	0	0	0	0	0	0		V. aetholica
M01639_208_000000000-J7FTG_1_1107_4299_16631	5613	Ambiguous arvensis complex	306	44.12	0	0	0	0	1	1397	3531	10	9	335	1	10	3	32	1	283	0	0	0		V. etrusca
M01639_208_000000000-J7FTG_1_2107_15238_17514	5003	V. etrusca	296	40.88	0	0	0	0	0	0	0	0	0	0	0	0	0	0	0	0	0	5003	0		V. eugeniae
M01639_208_000000000-J7FTG_1_2105_23118_13984	4849	Ambiguous Gr. tricolor	310	44.52	609	0	3	470	3760	0	0	0	2	0	2	1	0	0	1	0	1	0	0
M01639_208_000000000-J7FTG_1_1113_7489_14826	4184	V. aetholica	287	42.51	0	0	0	0	0	0	0	0	0	0	0	0	0	0	0	0	4184	0	0
M01639_208_000000000-J7FTG_1_1116_23437_7867	3627	Ambiguous arvensis complex	314	44.59	0	0	0	0	309	23	8	192	518	355	195	623	580	507	308	9	0	0	0
M01639_208_000000000-J7FTG_1_1115_2031_13800	3086	V. etrusca	300	42.33	0	0	0	0	0	0	0	0	0	0	0	0	0	0	0	0	0	3086	0
M01639_208_000000000-J7FTG_1_2108_8109_21281	3035	V. etrusca	297	41.41	0	0	0	0	0	0	0	0	0	0	0	0	0	0	0	0	0	3035	0
M01639_208_000000000-J7FTG_1_2102_24646_14342	3031	V. etrusca	188	50.53	0	0	0	0	0	0	0	0	0	0	0	0	0	0	0	0	0	3031	0
M01639_208_000000000-J7FTG_1_2106_20339_17116	2827	V. etrusca	299	41.47	0	0	0	0	0	0	0	0	0	0	0	0	0	0	0	0	1	2825	1
M01639_208_000000000-J7FTG_1_1106_9589_16275	2659	Ambiguous Gr. tricolor	311	41.80	410	140	143	69	37	1	5	54	9	169	29	78	46	491	386	592	0	0	0
M01639_208_000000000-J7FTG_1_2111_22113_22531	2591	V. tricolor	289	42.21	1132	888	381	188	0	0	0	0	0	0	0	0	0	0	1	0	0	1	0
M01639_208_000000000-J7FTG_1_2114_7217_13669	2546	Ambiguous kitaibeliana/hymettia	300	44.33	0	0	0	0	0	0	0	0	0	118	0	0	2	0	0	2426	0	0	0
M01639_208_000000000-J7FTG_1_1116_21756_18050	2502	Ambiguous arvensis complex	307	43.65	0	0	0	0	2	69	78	4	13	0	0	2119	210	6	1	0	0	0	0
M01639_208_000000000-J7FTG_1_2111_10258_9997	2264	Ambiguous arvensis complex	311	44.69	0	0	0	0	65	3	3	50	94	483	39	107	158	55	48	1159	0	0	0
M01639_208_000000000-J7FTG_1_1110_13024_23612	2207	V. etrusca	301	42.86	0	0	0	0	0	0	0	0	0	0	0	0	0	0	0	0	0	2207	0
M01639_208_000000000-J7FTG_1_2115_7456_17036	2137	V. eugeniae	303	44.88	1	0	0	1	0	0	1	0	0	0	0	0	0	0	0	0	0	3	2131
M01639_208_000000000-J7FTG_1_1118_4059_10529	2093	V. arvensis	298	40.94	0	0	0	0	2091	0	1	0	0	0	0	0	0	0	0	0	0	1	0
M01639_208_000000000-J7FTG_1_1107_9413_22362	1886	V. kitaibeliana	295	42.71	0	0	0	0	1	0	1	0	0	0	1884	0	0	0	0	0	0	0	0
M01639_208_000000000-J7FTG_1_2115_1973_14492	1681	Ambiguous arvensis complex	302	44.37	0	0	0	0	13	100	156	28	140	195	33	150	43	548	38	237	0	0	0
M01639_208_000000000-J7FTG_1_2116_15982_22053	1611	Ambiguous kitaibeliana/hymettia	306	45.10	0	0	0	0	2	0	0	0	10	0	1	0	2	4	1592	0	0	0	0
M01639_208_000000000-J7FTG_1_2116_4565_21149	1407	V. kitaibeliana	303	43.56	0	0	0	0	0	1	1	0	1403	0	0	1	1	0	0	0	0	0	0
M01639_208_000000000-J7FTG_1_1109_8743_2454	1380	V. etrusca	303	44.22	0	0	0	0	0	0	0	0	0	0	0	0	0	0	0	0	0	1378	2
M01639_208_000000000-J7FTG_1_1118_13260_3756	1374	Ambiguous Gr. tricolor	315	41.27	152	51	63	72	16	4	2	34	6	99	10	67	29	247	152	370	0	0	0
M01639_208_000000000-J7FTG_1_1105_14190_8305	1318	V. kitaibeliana	306	46.08	1	0	0	0	1	0	0	0	1309	0	0	1	0	5	1	0	0	0	0
M01639_208_000000000-J7FTG_1_2107_23547_8446	1123	V. eugeniae	288	41.32	0	0	0	0	0	0	0	0	0	0	0	0	0	0	0	0	0	1	1122
M01639_208_000000000-J7FTG_1_1117_15116_16419	1005	Ambiguous Sect. Melanium	296	41.89	0	0	0	0	0	0	0	0	0	0	0	0	0	0	0	0	5	890	110
M01639_208_000000000-J7FTG_1_2119_26538_7882	967	V. etrusca	298	42.28	0	0	0	0	0	0	0	0	0	0	0	0	0	0	0	0	4	962	1
M01639_208_000000000-J7FTG_1_2116_18836_2896	947	Ambiguous Gr. tricolor	313	41.85	246	0	11	24	7	0	3	14	15	71	8	74	47	354	51	21	0	1	0
M01639_208_000000000-J7FTG_1_2111_11660_19742	931	Ambiguous Gr. tricolor	289	43.94	1	0	5	0	0	61	32	103	365	0	0	165	0	199	0	0	0	0	0
M01639_208_000000000-J7FTG_1_1112_24236_8053	877	V. kitaibeliana	261	46.74	0	0	0	0	0	0	0	0	877	0	0	0	0	0	0	0	0	0	0
M01639_208_000000000-J7FTG_1_1118_11071_9319	791	V. eugeniae	292	43.49	0	0	0	0	0	0	0	0	0	0	0	0	0	0	0	0	0	2	789
M01639_208_000000000-J7FTG_1_1115_22124_22087	775	Ambiguous Gr. tricolor	290	44.14	1	0	6	2	2	11	1	0	1	0	0	24	0	43	684	0	0	0	0
M01639_208_000000000-J7FTG_1_1105_9011_19840	727	Ambiguous Gr. tricolor	292	43.15	27	58	203	223	8	18	3	11	7	2	23	41	4	21	78	0	0	0	0
M01639_208_000000000-J7FTG_1_2105_18955_19822	719	V. aetholica	286	41.96	0	0	0	0	0	0	0	0	0	0	0	0	0	0	0	0	719	0	0
M01639_208_000000000-J7FTG_1_1102_8706_11224	707	V. tricolor	292	41.78	609	32	59	7	0	0	0	0	0	0	0	0	0	0	0	0	0	0	0
M01639_208_000000000-J7FTG_1_2101_2720_8468	681	Ambiguous Gr. tricolor	287	44.25	199	60	98	58	61	10	7	14	3	20	27	22	46	14	42	0	0	0	0
M01639_208_000000000-J7FTG_1_1104_25108_5904	661	Ambiguous arvensis complex	305	43.61	0	0	0	0	11	0	1	9	0	0	8	33	21	166	412	0	0	0	0
M01639_208_000000000-J7FTG_1_2118_22989_15102	661	Ambiguous arvensis complex	303	45.21	0	0	0	0	26	12	15	165	4	1	0	77	51	219	89	2	0	0	0
M01639_208_000000000-J7FTG_1_1111_12955_18268	657	V. arvensis	312	44.55	0	0	0	0	0	430	227	0	0	0	0	0	0	0	0	0	0	0	0
M01639_208_000000000-J7FTG_1_1111_23955_11104	634	Ambiguous arvensis complex	306	45.75	0	0	0	0	629	0	0	2	1	0	1	0	0	1	0	0	0	0	0
M01639_208_000000000-J7FTG_1_1109_11259_21038	607	Ambiguous Gr. tricolor	290	43.79	278	23	84	45	12	0	0	3	1	13	11	32	21	22	62	0	0	0	0
M01639_208_000000000-J7FTG_1_1110_21922_3469	581	V. tricolor	296	42.23	0	191	297	93	0	0	0	0	0	0	0	0	0	0	0	0	0	0	0
M01639_208_000000000-J7FTG_1_2119_12887_20002	576	V. aetholica	292	44.18	0	0	0	0	0	0	0	0	0	0	0	0	0	0	0	0	576	0	0
M01639_208_000000000-J7FTG_1_2108_9046_24295	573	Ambiguous arvensis complex	295	43.39	0	0	0	0	0	324	243	0	0	0	6	0	0	0	0	0	0	0	0
M01639_208_000000000-J7FTG_1_1119_12460_11405	544	V. eugeniae	285	43.16	0	0	0	0	0	0	0	0	0	0	0	1	0	0	0	0	0	1	542
M01639_208_000000000-J7FTG_1_2101_19692_5441	540	V. aetholica	297	41.75	0	0	0	0	0	0	0	0	0	0	0	0	0	0	0	0	540	0	0
M01639_208_000000000-J7FTG_1_1115_6701_10458	533	V. tricolor	313	44.09	24	30	457	21	0	0	0	0	0	0	0	0	0	0	0	0	0	1	0
M01639_208_000000000-J7FTG_1_2110_26393_13706	533	Ambiguous arvensis complex	305	45.90	0	0	0	0	78	36	48	109	9	0	14	41	83	103	11	0	1	0	0
M01639_208_000000000-J7FTG_1_1117_11579_6800	522	V. tricolor	310	43.23	226	100	115	81	0	0	0	0	0	0	0	0	0	0	0	0	0	0	0
M01639_208_000000000-J7FTG_1_1114_3861_15620	516	Ambiguous Gr. tricolor	308	42.21	47	7	11	1	2	0	0	11	1	7	0	22	3	348	33	23	0	0	0
M01639_208_000000000-J7FTG_1_1110_17683_12657	502	V. etrusca	293	42.66	0	0	0	0	0	0	0	0	0	0	0	0	0	0	0	0	0	502	0
M01639_208_000000000-J7FTG_1_1111_25533_14866	498	V. tricolor	291	41.58	498	0	0	0	0	0	0	0	0	0	0	0	0	0	0	0	0	0	0
M01639_208_000000000-J7FTG_1_2109_24721_17663	498	V. arvensis	232	40.95	0	0	0	0	0	227	271	0	0	0	0	0	0	0	0	0	0	0	0
M01639_208_000000000-J7FTG_1_1106_15017_13599	469	Ambiguous Gr. tricolor	287	44.25	0	0	14	0	0	42	22	52	76	0	0	158	0	95	10	0	0	0	0
M01639_208_000000000-J7FTG_1_1111_16072_24414	454	V. aetholica	294	42.18	0	0	0	0	0	0	0	0	0	0	0	0	0	0	0	0	454	0	0
M01639_208_000000000-J7FTG_1_2114_23889_19533	449	Ambiguous Gr. tricolor	289	44.29	1	0	13	1	0	5	0	32	6	0	0	221	0	170	0	0	0	0	0
M01639_208_000000000-J7FTG_1_1112_21857_18411	439	Ambiguous Gr. tricolor	313	44.41	170	0	0	137	132	0	0	0	0	0	0	0	0	0	0	0	0	0	0
M01639_208_000000000-J7FTG_1_1102_12642_16244	436	Ambiguous Gr. tricolor	304	42.43	7	0	4	3	4	4	3	8	16	2	0	15	9	322	38	1	0	0	0
M01639_208_000000000-J7FTG_1_1104_21166_18850	433	V. arvensis	298	40.60	0	0	0	0	433	0	0	0	0	0	0	0	0	0	0	0	0	0	0
M01639_208_000000000-J7FTG_1_2115_9880_21207	429	V. aetholica	307	43.65	0	0	0	0	0	0	0	0	0	0	0	0	0	0	0	0	429	0	0
M01639_208_000000000-J7FTG_1_2104_23009_9378	416	Ambiguous Gr. tricolor	307	42.67	50	2	2	7	5	1	5	18	14	33	16	126	61	50	25	1	0	0	0
M01639_208_000000000-J7FTG_1_2119_15509_2784	415	V. aetholica	335	44.18	0	0	0	0	0	0	0	0	0	0	0	0	0	0	0	0	415	0	0
M01639_208_000000000-J7FTG_1_2102_7945_12799	415	V. arvensis	309	44.98	0	0	0	0	414	0	0	0	0	0	0	0	1	0	0	0	0	0	0
M01639_208_000000000-J7FTG_1_2115_27947_13844	411	Ambiguous Gr. tricolor	313	41.53	65	6	22	3	6	0	0	10	0	31	1	28	4	116	27	91	1	0	0
M01639_208_000000000-J7FTG_1_2107_22703_16850	407	V. tricolor	296	41.89	1	0	406	0	0	0	0	0	0	0	0	0	0	0	0	0	0	0	0
M01639_208_000000000-J7FTG_1_1103_13306_17708	387	V. aetholica	292	44.86	0	0	0	0	0	0	0	0	0	0	0	0	0	0	0	0	387	0	0
M01639_208_000000000-J7FTG_1_2116_20923_4825	377	V. eugeniae	295	42.03	0	0	0	0	0	0	0	0	0	0	0	0	0	0	0	0	0	1	376
M01639_208_000000000-J7FTG_1_1106_10122_21072	373	Ambiguous arvensis complex	289	42.91	0	0	0	0	0	7	9	42	143	0	0	172	0	0	0	0	0	0	0
M01639_208_000000000-J7FTG_1_2110_14494_18261	362	V. etrusca	189	49.21	0	0	0	0	0	0	0	0	0	0	0	0	0	0	0	0	0	362	0
M01639_208_000000000-J7FTG_1_1115_7511_16717	359	Ambiguous Gr. tricolor	290	43.10	2	0	3	2	1	0	0	0	0	0	350	0	0	0	1	0	0	0	0
M01639_208_000000000-J7FTG_1_1102_10973_13508	355	V. tricolor	291	42.61	172	127	14	42	0	0	0	0	0	0	0	0	0	0	0	0	0	0	0
M01639_208_000000000-J7FTG_1_1104_21916_3641	355	Ambiguous arvensis complex	305	43.93	0	0	0	0	7	10	14	95	1	0	0	64	10	116	37	1	0	0	0
M01639_208_000000000-J7FTG_1_2113_8490_21929	352	V. etrusca	188	50.00	0	0	0	0	0	0	0	0	0	0	0	0	0	0	0	0	0	352	0
M01639_208_000000000-J7FTG_1_2102_4652_17814	346	Ambiguous arvensis complex	318	44.34	0	0	0	0	23	1	0	17	55	116	18	56	43	2	15	0	0	0	0
M01639_208_000000000-J7FTG_1_1108_24816_13323	340	V. eugeniae	284	43.31	0	0	0	0	0	0	0	0	0	0	0	0	0	0	0	0	0	0	340
M01639_208_000000000-J7FTG_1_2110_15705_18151	332	V. etrusca	306	40.85	0	0	0	0	0	0	0	0	0	0	0	0	0	0	0	0	0	332	0
M01639_208_000000000-J7FTG_1_1117_13799_16813	321	Ambiguous Gr. tricolor	309	42.39	61	1	4	1	2	0	0	6	15	26	0	19	7	132	38	9	0	0	0
M01639_208_000000000-J7FTG_1_1103_7373_5388	320	V. tricolor	291	41.24	320	0	0	0	0	0	0	0	0	0	0	0	0	0	0	0	0	0	0
M01639_208_000000000-J7FTG_1_1107_23287_11846	318	Ambiguous arvensis complex	304	43.75	0	0	0	0	13	3	24	123	2	5	0	48	14	62	18	6	0	0	0
M01639_208_000000000-J7FTG_1_2104_7134_22102	317	Ambiguous arvensis complex	306	45.75	0	0	0	0	19	7	14	93	0	0	0	61	28	81	14	0	0	0	0
M01639_208_000000000-J7FTG_1_1113_10565_15921	316	Ambiguous Gr. tricolor	290	44.14	102	24	89	74	24	0	0	0	1	0	1	0	0	0	1	0	0	0	0
M01639_208_000000000-J7FTG_1_2102_28867_16539	297	Ambiguous arvensis complex	308	43.83	0	0	0	0	5	53	76	8	26	0	0	30	70	25	4	0	0	0	0
M01639_208_000000000-J7FTG_1_1105_8824_5216	287	V. tricolor	311	44.69	75	68	109	35	0	0	0	0	0	0	0	0	0	0	0	0	0	0	0
M01639_208_000000000-J7FTG_1_2110_8849_6245	286	Ambiguous arvensis complex	297	44.11	0	0	0	0	4	18	0	36	14	0	0	121	19	38	36	0	0	0	0
M01639_208_000000000-J7FTG_1_1114_7296_12788	281	V. aetholica	290	42.07	0	0	0	0	0	0	0	0	0	0	0	0	0	0	0	0	281	0	0
M01639_208_000000000-J7FTG_1_2118_26375_18416	276	Ambiguous Gr. tricolor	289	43.25	0	0	2	3	0	20	2	47	6	0	0	13	0	183	0	0	0	0	0
M01639_208_000000000-J7FTG_1_1117_21803_17035	274	V. tricolor	291	42.27	267	3	2	2	0	0	0	0	0	0	0	0	0	0	0	0	0	0	0
M01639_208_000000000-J7FTG_1_1118_20921_14901	273	Ambiguous Gr. tricolor	290	43.79	24	12	72	74	3	7	0	1	6	3	11	7	8	4	41	0	0	0	0
M01639_208_000000000-J7FTG_1_2117_8917_15255	271	Ambiguous Gr. tricolor	289	43.60	11	10	22	19	7	63	13	1	1	3	84	10	3	6	18	0	0	0	0
M01639_208_000000000-J7FTG_1_1119_15760_10530	268	V. tricolor	290	42.76	1	39	105	120	0	0	0	0	0	0	0	1	0	1	1	0	0	0	0
M01639_208_000000000-J7FTG_1_1108_29347_13578	265	V. tricolor	291	41.58	155	92	9	9	0	0	0	0	0	0	0	0	0	0	0	0	0	0	0
M01639_208_000000000-J7FTG_1_2105_20603_21352	264	Ambiguous arvensis complex	305	43.28	0	0	0	0	2	236	2	4	0	0	0	2	18	0	0	0	0	0	0
M01639_208_000000000-J7FTG_1_1114_19086_9736	260	V. tricolor	297	42.42	0	192	62	5	0	0	0	0	0	0	0	0	0	0	0	0	0	1	0
M01639_208_000000000-J7FTG_1_2101_8434_12510	255	Ambiguous arvensis complex	306	45.10	0	0	0	0	3	0	0	2	18	0	1	3	4	6	218	0	0	0	0
M01639_208_000000000-J7FTG_1_1102_18411_14201	250	V. hymettia	308	41.56	1	0	0	0	0	0	0	0	0	0	0	0	0	249	0	0	0	0	0
M01639_208_000000000-J7FTG_1_1107_9451_17711	247	V. aetholica	291	42.61	0	0	0	0	0	0	0	0	0	0	0	0	0	0	0	0	247	0	0
M01639_208_000000000-J7FTG_1_2107_19213_17446	242	V. etrusca	299	40.80	0	0	0	0	0	0	0	0	0	0	0	0	0	0	0	0	0	242	0
M01639_208_000000000-J7FTG_1_1109_25112_20911	240	V. etrusca	303	44.55	0	0	0	0	0	0	0	0	0	0	0	0	0	0	0	0	0	240	0
M01639_208_000000000-J7FTG_1_2108_7915_24148	237	Ambiguous arvensis complex	303	42.24	0	0	0	0	2	2	5	44	0	8	0	42	13	94	8	19	0	0	0
M01639_208_000000000-J7FTG_1_1109_14334_15717	235	Ambiguous arvensis complex	303	44.88	0	0	0	0	2	6	5	53	1	4	0	25	19	73	34	13	0	0	0
M01639_208_000000000-J7FTG_1_1105_22259_22674	232	Ambiguous arvensis complex	306	45.42	0	0	0	0	1	84	121	3	0	0	21	0	2	0	0	0	0	0	0
M01639_208_000000000-J7FTG_1_1101_22779_9407	232	Ambiguous arvensis complex	314	44.27	0	0	0	0	30	2	3	24	7	16	11	58	31	35	13	2	0	0	0
M01639_208_000000000-J7FTG_1_2108_21865_13760	227	Ambiguous arvensis complex	310	44.52	0	0	0	0	8	17	10	12	21	0	14	79	14	19	33	0	0	0	0
M01639_208_000000000-J7FTG_1_1108_27738_13331	226	V. arvensis	305	44.59	0	0	0	0	0	55	169	0	0	1	0	0	1	0	0	0	0	0	0
M01639_208_000000000-J7FTG_1_1118_21302_16383	223	Ambiguous Gr. tricolor	308	43.18	135	0	2	7	78	0	0	0	0	0	0	0	0	0	0	1	0	0	0
M01639_208_000000000-J7FTG_1_1103_11994_12605	221	V. etrusca	188	48.94	0	0	0	0	0	0	0	0	0	0	0	0	0	0	0	0	0	221	0
M01639_208_000000000-J7FTG_1_2111_12072_9186	220	Ambiguous arvensis complex	313	44.73	0	0	0	0	6	0	0	39	2	0	0	86	27	47	13	0	0	0	0
M01639_208_000000000-J7FTG_1_1117_28463_17580	218	Ambiguous arvensis complex	314	46.18	0	0	0	0	14	0	0	1	122	2	18	44	11	0	6	0	0	0	0
M01639_208_000000000-J7FTG_1_1118_19846_5507	216	Ambiguous arvensis complex	296	43.92	0	0	0	0	3	14	4	12	24	0	1	82	23	48	5	0	0	0	0
M01639_208_000000000-J7FTG_1_2116_15542_19857	211	V. eugeniae	287	43.55	0	0	0	0	0	0	0	0	0	0	0	0	0	0	0	0	0	0	211
M01639_208_000000000-J7FTG_1_2113_18064_22990	210	V. aetholica	292	44.52	0	0	0	0	0	0	0	0	0	0	0	0	0	0	0	0	210	0	0
M01639_208_000000000-J7FTG_1_1114_13185_20297	209	Ambiguous kitaibeliana/hymettia	295	43.39	0	0	0	0	0	0	0	0	0	12	0	0	0	0	0	197	0	0	0
M01639_208_000000000-J7FTG_1_2118_17859_5479	208	Ambiguous Gr. tricolor	309	42.07	30	0	6	1	1	6	7	9	1	6	4	59	12	57	8	1	0	0	0
M01639_208_000000000-J7FTG_1_1103_16960_5798	206	Ambiguous arvensis complex	305	44.59	0	0	0	0	7	0	2	4	0	0	3	19	15	83	73	0	0	0	0
M01639_208_000000000-J7FTG_1_2108_15180_8749	204	V. arvensis	302	40.40	0	0	0	0	204	0	0	0	0	0	0	0	0	0	0	0	0	0	0
M01639_208_000000000-J7FTG_1_1111_3065_8036	204	V. kitaibeliana	303	44.55	0	0	0	0	0	0	0	0	0	204	0	0	0	0	0	0	0	0	0
M01639_208_000000000-J7FTG_1_2115_18091_22198	200	V. tricolor	313	44.09	0	0	200	0	0	0	0	0	0	0	0	0	0	0	0	0	0	0	0
M01639_208_000000000-J7FTG_1_1114_13420_20726	199	Ambiguous Gr. tricolor	311	41.80	11	0	0	3	0	0	4	0	0	6	0	153	22	0	0	0	0	0	0
M01639_208_000000000-J7FTG_1_1113_20004_5902	197	V. aetholica	287	42.16	0	0	0	0	0	0	0	0	0	0	0	0	0	0	0	0	197	0	0
M01639_208_000000000-J7FTG_1_2119_22082_13664	197	Ambiguous arvensis complex	305	43.61	0	0	0	0	27	2	7	41	1	0	4	26	33	49	7	0	0	0	0
M01639_208_000000000-J7FTG_1_2104_6400_21121	195	Ambiguous arvensis complex	304	43.75	0	0	0	0	2	117	62	6	0	2	0	2	1	1	0	2	0	0	0
M01639_208_000000000-J7FTG_1_2117_21668_10330	194	Ambiguous arvensis complex	302	45.03	0	0	0	0	1	2	0	21	0	0	0	28	9	115	18	0	0	0	0
M01639_208_000000000-J7FTG_1_2102_21051_10012	192	Ambiguous Gr. tricolor	313	41.53	29	0	1	7	1	0	3	4	0	28	0	78	41	0	0	0	0	0	0
M01639_208_000000000-J7FTG_1_1114_7242_10909	191	V. etrusca	292	43.49	0	0	0	0	0	0	0	0	0	0	0	0	0	0	0	0	0	191	0
M01639_208_000000000-J7FTG_1_2103_18204_15660	190	Ambiguous Gr. tricolor	288	44.10	0	0	7	0	0	6	3	2	21	0	0	3	0	148	0	0	0	0	0
M01639_208_000000000-J7FTG_1_1107_3824_18760	189	V. aetholica	292	44.18	0	0	0	0	0	0	0	0	0	0	0	0	0	0	0	0	189	0	0
M01639_208_000000000-J7FTG_1_1108_17780_5806	189	Ambiguous arvensis complex	304	44.41	0	0	0	0	1	2	6	2	0	39	0	20	1	55	0	63	0	0	0
M01639_208_000000000-J7FTG_1_1113_10952_21108	187	Ambiguous Gr. tricolor	308	44.81	76	0	1	19	91	0	0	0	0	0	0	0	0	0	0	0	0	0	0
M01639_208_000000000-J7FTG_1_1108_23410_8351	187	Ambiguous arvensis complex	305	44.59	0	0	0	0	6	2	5	52	0	3	0	16	16	65	22	0	0	0	0
M01639_208_000000000-J7FTG_1_1109_28365_15615	186	V. tricolor	291	41.58	185	1	0	0	0	0	0	0	0	0	0	0	0	0	0	0	0	0	0
M01639_208_000000000-J7FTG_1_1106_13729_18585	186	Ambiguous Gr. tricolor	311	44.05	10	0	0	6	170	0	0	0	0	0	0	0	0	0	0	0	0	0	0
M01639_208_000000000-J7FTG_1_1118_26908_20412	185	V. aetholica	292	43.84	0	0	0	0	0	0	0	0	0	0	0	0	0	0	0	0	185	0	0
M01639_208_000000000-J7FTG_1_1108_24297_5653	185	V. eugeniae	296	41.55	0	0	0	0	0	0	0	0	0	0	0	0	0	0	0	0	0	0	185
M01639_208_000000000-J7FTG_1_2108_10053_24409	185	V. eugeniae	296	42.23	0	0	0	0	0	0	0	0	0	0	0	0	0	0	0	0	0	0	185
M01639_208_000000000-J7FTG_1_1111_19782_18193	185	Ambiguous kitaibeliana/hymettia	212	44.81	0	0	0	0	0	0	0	0	0	30	0	0	0	0	0	155	0	0	0
M01639_208_000000000-J7FTG_1_1106_27173_11001	185	Ambiguous arvensis complex	309	44.01	0	0	0	0	0	102	76	0	0	0	7	0	0	0	0	0	0	0	0
M01639_208_000000000-J7FTG_1_2108_8378_8946	185	Ambiguous arvensis complex	306	46.73	0	0	0	0	15	4	7	49	4	0	0	25	27	25	29	0	0	0	0
M01639_208_000000000-J7FTG_1_2106_14854_22652	182	V. etrusca	299	42.47	0	0	0	0	0	0	0	0	0	0	0	0	0	0	0	0	0	182	0
M01639_208_000000000-J7FTG_1_2112_7209_8840	181	Ambiguous Gr. tricolor	310	42.26	6	0	0	1	0	0	5	3	0	2	3	139	6	16	0	0	0	0	0
M01639_208_000000000-J7FTG_1_2104_21346_10376	180	Ambiguous arvensis complex	306	45.42	0	0	0	0	16	5	6	27	5	0	22	25	24	33	17	0	0	0	0
M01639_208_000000000-J7FTG_1_1102_19239_15395	179	V. tricolor	291	41.92	177	1	0	1	0	0	0	0	0	0	0	0	0	0	0	0	0	0	0
M01639_208_000000000-J7FTG_1_2118_21747_23452	179	Ambiguous arvensis complex	310	44.19	0	0	0	0	9	0	2	10	8	1	16	38	21	37	34	3	0	0	0
M01639_208_000000000-J7FTG_1_2106_27303_8404	178	V. kitaibeliana	288	42.71	0	0	0	0	0	0	0	0	0	0	178	0	0	0	0	0	0	0	0
M01639_208_000000000-J7FTG_1_1116_5605_7587	178	Ambiguous Sect. Melanium	295	42.37	0	0	0	0	0	0	0	0	0	0	0	0	0	0	0	0	125	7	46
M01639_208_000000000-J7FTG_1_1104_4276_18578	177	Ambiguous arvensis complex	304	43.42	0	0	0	0	1	3	21	0	33	13	0	37	9	43	8	9	0	0	0
M01639_208_000000000-J7FTG_1_2106_10567_10673	176	V. tricolor	291	42.61	8	166	1	1	0	0	0	0	0	0	0	0	0	0	0	0	0	0	0
M01639_208_000000000-J7FTG_1_2106_25314_5551	173	Ambiguous arvensis complex	297	42.76	0	0	0	0	0	1	0	0	0	28	0	0	0	0	0	144	0	0	0
M01639_208_000000000-J7FTG_1_2105_23291_23361	173	Ambiguous Gr. tricolor	288	43.75	29	31	76	34	3	0	0	0	0	0	0	0	0	0	0	0	0	0	0
M01639_208_000000000-J7FTG_1_1104_23865_5397	172	V. aetholica	289	41.87	0	0	0	0	0	0	0	0	0	0	0	0	0	0	0	0	172	0	0
M01639_208_000000000-J7FTG_1_2110_8525_11884	172	Ambiguous Gr. tricolor	295	43.05	0	1	0	0	1	0	0	0	0	16	0	0	0	0	0	154	0	0	0
M01639_208_000000000-J7FTG_1_2102_15493_4624	172	Ambiguous arvensis complex	306	46.08	0	0	0	0	41	3	4	12	6	0	11	15	17	42	21	0	0	0	0
M01639_208_000000000-J7FTG_1_2111_18496_22679	171	V. kitaibeliana	293	43.34	0	0	0	0	0	0	0	0	0	0	171	0	0	0	0	0	0	0	0
M01639_208_000000000-J7FTG_1_2112_21441_5357	171	V. eugeniae	292	43.84	0	0	0	0	0	0	0	0	0	0	0	0	0	0	0	0	0	0	171
M01639_208_000000000-J7FTG_1_1103_22562_13096	170	V. aetholica	291	43.99	0	0	0	0	0	0	0	0	0	0	0	0	0	0	0	0	170	0	0
M01639_208_000000000-J7FTG_1_2115_10666_17508	169	V. etrusca	294	42.86	0	0	0	0	0	0	0	0	0	0	0	0	0	0	0	0	0	169	0
M01639_208_000000000-J7FTG_1_1116_6667_14270	169	Ambiguous kitaibeliana/hymettia	302	46.03	0	0	0	0	0	0	0	0	0	3	94	46	7	0	2	17	0	0	0
M01639_208_000000000-J7FTG_1_2113_4194_19068	169	Ambiguous arvensis complex	306	44.77	0	0	0	0	2	10	14	20	2	0	0	39	15	54	12	1	0	0	0
M01639_208_000000000-J7FTG_1_2118_11233_13972	168	Ambiguous Gr. tricolor	309	44.34	16	0	1	15	136	0	0	0	0	0	0	0	0	0	0	0	0	0	0
M01639_208_000000000-J7FTG_1_1107_12845_3108	168	Ambiguous Gr. tricolor	312	41.67	15	0	3	0	1	0	5	11	0	6	0	74	53	0	0	0	0	0	0
M01639_208_000000000-J7FTG_1_1105_21498_19805	167	V. tricolor	291	41.58	152	12	3	0	0	0	0	0	0	0	0	0	0	0	0	0	0	0	0
M01639_208_000000000-J7FTG_1_1106_5179_16235	167	Ambiguous arvensis complex	306	45.42	0	0	0	0	5	4	14	16	3	0	4	11	16	64	30	0	0	0	0
M01639_208_000000000-J7FTG_1_1102_14964_19654	166	V. aetholica	301	42.19	0	0	0	0	0	0	0	0	0	0	0	0	0	0	0	0	166	0	0
M01639_208_000000000-J7FTG_1_2113_16509_20406	166	V. aetholica	293	43.69	0	0	0	0	0	0	0	0	0	0	0	0	0	0	0	0	166	0	0
M01639_208_000000000-J7FTG_1_2108_20018_24826	165	V. etrusca	296	40.88	0	0	0	0	0	0	0	0	0	0	0	0	0	0	0	0	0	165	0
M01639_208_000000000-J7FTG_1_2107_26144_11986	163	Ambiguous Gr. tricolor	288	44.44	0	0	10	0	0	18	0	26	11	1	0	71	0	26	0	0	0	0	0
M01639_208_000000000-J7FTG_1_2102_27908_11313	163	Ambiguous arvensis complex	305	43.93	0	0	0	0	1	8	7	2	0	65	0	7	2	7	1	63	0	0	0
M01639_208_000000000-J7FTG_1_2105_19771_22824	162	V. etrusca	298	40.94	0	0	0	0	0	0	0	0	0	0	0	0	0	0	0	0	0	162	0
M01639_208_000000000-J7FTG_1_1106_9508_18624	161	Ambiguous arvensis complex	303	42.57	0	0	0	0	0	0	1	0	1	28	0	0	3	0	3	125	0	0	0
M01639_208_000000000-J7FTG_1_2119_14707_17611	160	V. tricolor	313	43.45	17	36	88	19	0	0	0	0	0	0	0	0	0	0	0	0	0	0	0
M01639_208_000000000-J7FTG_1_1111_23357_16664	159	Ambiguous arvensis complex	306	44.44	0	0	0	0	8	6	22	30	1	0	0	36	23	18	15	0	0	0	0
M01639_208_000000000-J7FTG_1_1114_11961_12449	158	Ambiguous Gr. tricolor	287	43.55	15	19	55	62	1	0	0	0	0	4	1	0	0	0	1	0	0	0	0
M01639_208_000000000-J7FTG_1_2102_19147_14755	157	V. hymettia	305	43.93	0	0	0	0	0	0	0	0	0	0	0	156	1	0	0	0	0	0	0
M01639_208_000000000-J7FTG_1_1107_11813_16634	156	Ambiguous Gr. tricolor	312	43.91	64	0	0	89	3	0	0	0	0	0	0	0	0	0	0	0	0	0	0
M01639_208_000000000-J7FTG_1_2112_9690_4695	155	V. etrusca	310	40.32	0	0	0	0	0	0	0	0	0	0	0	0	0	0	0	0	0	155	0
M01639_208_000000000-J7FTG_1_1102_4816_4892	155	Ambiguous Gr. tricolor	290	43.45	0	0	9	2	0	3	2	7	14	0	0	15	0	103	0	0	0	0	0
M01639_208_000000000-J7FTG_1_1108_3275_12013	154	V. etrusca	296	42.91	0	0	0	0	0	0	0	0	0	0	0	0	0	0	0	0	0	154	0
M01639_208_000000000-J7FTG_1_1116_22147_20334	154	V. etrusca	189	50.26	0	0	0	0	0	0	0	0	0	0	0	0	0	0	0	0	0	154	0
M01639_208_000000000-J7FTG_1_1112_20655_17475	154	Ambiguous arvensis complex	302	42.38	0	0	0	0	2	0	2	9	0	10	0	42	19	51	9	10	0	0	0
M01639_208_000000000-J7FTG_1_1113_19647_14941	153	V. aetholica	292	44.52	0	0	0	0	0	0	0	0	0	0	0	0	0	0	0	0	153	0	0
M01639_208_000000000-J7FTG_1_1111_9197_23657	153	Ambiguous arvensis complex	305	44.92	0	0	0	0	1	1	4	25	0	0	0	30	8	76	8	0	0	0	0
M01639_208_000000000-J7FTG_1_2105_26173_11301	152	V. arvensis	232	41.81	0	0	0	0	0	69	83	0	0	0	0	0	0	0	0	0	0	0	0
M01639_208_000000000-J7FTG_1_1117_13535_15168	152	Ambiguous Gr. tricolor	289	44.64	0	0	1	0	1	13	1	15	7	0	0	36	0	78	0	0	0	0	0
M01639_208_000000000-J7FTG_1_2102_19428_19538	149	Ambiguous arvensis complex	302	45.36	0	0	0	0	4	4	5	19	3	1	0	33	15	51	13	1	0	0	0
M01639_208_000000000-J7FTG_1_1117_27302_10046	147	V. hymettia	309	49.51	0	0	0	0	0	0	0	0	0	0	0	0	0	0	0	147	0	0	0
M01639_208_000000000-J7FTG_1_2109_5644_19405	147	V. hymettia	313	41.21	0	0	0	0	0	0	0	0	0	0	0	0	0	147	0	0	0	0	0
M01639_208_000000000-J7FTG_1_2115_26284_21413	147	V. tricolor	311	44.69	6	37	65	39	0	0	0	0	0	0	0	0	0	0	0	0	0	0	0
M01639_208_000000000-J7FTG_1_1110_10047_4375	147	Ambiguous arvensis complex	303	44.88	0	0	0	0	4	3	6	19	8	10	3	16	3	39	10	26	0	0	0
M01639_208_000000000-J7FTG_1_2110_10834_13470	145	Ambiguous Gr. tricolor	312	42.95	1	0	0	0	4	0	0	4	1	12	7	42	23	37	13	1	0	0	0
M01639_208_000000000-J7FTG_1_1108_2811_9338	143	V. etrusca	189	49.21	0	0	0	0	0	0	0	0	0	0	0	0	0	0	0	0	0	143	0
M01639_208_000000000-J7FTG_1_2119_13825_4755	139	Ambiguous arvensis complex	309	44.01	0	0	0	0	1	0	0	0	132	0	0	0	1	0	5	0	0	0	0
M01639_208_000000000-J7FTG_1_2119_24081_17307	139	Ambiguous arvensis complex	303	44.55	0	0	0	0	2	3	19	14	4	10	0	42	21	10	1	13	0	0	0
M01639_208_000000000-J7FTG_1_2101_3311_12785	138	V. aetholica	212	40.09	0	0	0	0	0	0	0	0	0	0	0	0	0	0	0	0	138	0	0
M01639_208_000000000-J7FTG_1_2109_10136_7947	138	V. tricolor	289	41.87	16	82	37	3	0	0	0	0	0	0	0	0	0	0	0	0	0	0	0
M01639_208_000000000-J7FTG_1_1117_8279_23235	137	V. tricolor	287	42.51	5	132	0	0	0	0	0	0	0	0	0	0	0	0	0	0	0	0	0
M01639_208_000000000-J7FTG_1_2110_27805_17597	136	Ambiguous Sect. Melanium	291	45.70	0	0	0	0	0	0	0	0	0	0	0	0	0	0	0	0	0	10	126
M01639_208_000000000-J7FTG_1_2112_18461_22072	136	Ambiguous Gr. tricolor	290	42.76	0	105	28	2	0	0	0	0	0	0	0	0	0	0	1	0	0	0	0
M01639_208_000000000-J7FTG_1_1108_15387_3262	136	Ambiguous arvensis complex	306	44.44	0	0	0	0	2	13	50	22	0	0	0	15	3	24	7	0	0	0	0
M01639_208_000000000-J7FTG_1_1119_25150_4679	136	Ambiguous arvensis complex	308	45.13	0	0	0	0	24	3	6	11	3	0	9	13	22	15	30	0	0	0	0
M01639_208_000000000-J7FTG_1_2113_17791_15904	135	V. tricolor	314	44.27	0	0	135	0	0	0	0	0	0	0	0	0	0	0	0	0	0	0	0
M01639_208_000000000-J7FTG_1_2112_10171_24010	135	Ambiguous Gr. tricolor	289	43.60	0	0	1	0	0	8	2	8	11	0	0	105	0	0	0	0	0	0	0
M01639_208_000000000-J7FTG_1_1113_9021_4480	134	Ambiguous arvensis complex	302	44.04	0	0	0	0	1	38	12	11	0	0	0	30	30	10	2	0	0	0	0
M01639_208_000000000-J7FTG_1_2111_23168_17597	133	Ambiguous Gr. tricolor	308	42.53	14	0	6	2	1	0	1	9	0	2	16	35	21	13	11	2	0	0	0
M01639_208_000000000-J7FTG_1_1116_17943_11338	132	Ambiguous arvensis complex	305	43.61	0	0	0	0	3	2	6	7	2	1	0	95	10	0	0	6	0	0	0
M01639_208_000000000-J7FTG_1_2105_27780_18810	131	Ambiguous arvensis complex	300	45.00	0	0	0	0	3	9	6	9	2	0	0	27	4	51	20	0	0	0	0
M01639_208_000000000-J7FTG_1_1115_26021_21717	131	Ambiguous arvensis complex	305	43.61	0	0	0	0	0	7	18	13	3	1	0	15	50	18	4	2	0	0	0
M01639_208_000000000-J7FTG_1_2113_15126_12626	131	Ambiguous arvensis complex	301	44.85	0	0	0	0	2	19	28	3	0	0	0	33	41	4	1	0	0	0	0
M01639_208_000000000-J7FTG_1_2102_12577_11014	130	V. kitaibeliana	296	45.95	0	0	0	0	0	0	0	0	130	0	0	0	0	0	0	0	0	0	0
M01639_208_000000000-J7FTG_1_1107_22064_15387	130	V. tricolor	311	45.34	4	7	113	6	0	0	0	0	0	0	0	0	0	0	0	0	0	0	0
M01639_208_000000000-J7FTG_1_1118_21099_14474	130	Ambiguous arvensis complex	315	44.13	0	0	0	0	2	1	1	3	24	0	8	53	15	1	22	0	0	0	0
M01639_208_000000000-J7FTG_1_1113_19455_12506	129	V. aetholica	287	42.16	0	0	0	0	0	0	0	0	0	0	0	0	0	0	0	0	129	0	0
M01639_208_000000000-J7FTG_1_2115_14581_20046	129	V. etrusca	296	41.55	0	0	0	0	0	0	0	0	0	0	0	0	0	0	0	0	0	129	0
M01639_208_000000000-J7FTG_1_1113_8658_16773	128	Ambiguous arvensis complex	306	45.75	0	0	0	0	3	1	2	19	9	0	0	10	7	58	19	0	0	0	0
M01639_208_000000000-J7FTG_1_1110_21120_22265	127	V. etrusca	260	45.38	0	0	0	0	0	0	0	0	0	0	0	0	0	0	0	0	0	127	0
M01639_208_000000000-J7FTG_1_1116_6185_15183	127	V. etrusca	300	42.33	0	0	0	0	0	0	0	0	0	0	0	0	0	0	0	0	0	127	0
M01639_208_000000000-J7FTG_1_2117_19079_17578	127	Ambiguous kitaibeliana/hymettia	294	44.22	0	0	0	0	0	0	0	0	0	17	0	0	0	0	0	110	0	0	0
M01639_208_000000000-J7FTG_1_2112_2343_14447	124	Ambiguous arvensis complex	306	45.75	0	0	0	0	3	6	20	64	1	0	0	6	14	10	0	0	0	0	0
M01639_208_000000000-J7FTG_1_1103_14473_21089	124	V. tricolor	291	41.58	52	6	59	7	0	0	0	0	0	0	0	0	0	0	0	0	0	0	0
M01639_208_000000000-J7FTG_1_1118_25726_9161	123	V. eugeniae	299	43.14	0	0	0	0	0	0	0	0	0	0	0	0	0	0	0	0	0	0	123
M01639_208_000000000-J7FTG_1_2114_4767_11080	123	V. tricolor	295	44.41	23	29	52	19	0	0	0	0	0	0	0	0	0	0	0	0	0	0	0
M01639_208_000000000-J7FTG_1_2107_19329_18128	121	Ambiguous Gr. tricolor	288	43.40	53	5	11	26	7	0	0	0	0	7	2	3	3	1	3	0	0	0	0
M01639_208_000000000-J7FTG_1_2119_12225_21190	121	Ambiguous arvensis complex	302	44.70	0	0	0	0	5	10	4	17	2	0	0	23	4	42	14	0	0	0	0
M01639_208_000000000-J7FTG_1_1101_7621_16167	120	Ambiguous Gr. tricolor	308	45.13	69	0	0	41	10	0	0	0	0	0	0	0	0	0	0	0	0	0	0
M01639_208_000000000-J7FTG_1_2105_17953_21189	119	Ambiguous Sect. Melanium	301	42.52	0	0	0	0	0	0	0	0	0	0	0	0	0	0	0	0	0	109	10
M01639_208_000000000-J7FTG_1_1106_14700_24471	119	Ambiguous arvensis complex	304	43.75	0	0	0	0	3	1	3	44	0	3	1	12	4	27	20	1	0	0	0
M01639_208_000000000-J7FTG_1_1109_16648_13861	118	V. etrusca	298	40.94	0	0	0	0	0	0	0	0	0	0	0	0	0	0	0	0	0	118	0
M01639_208_000000000-J7FTG_1_2107_20780_17746	118	V. etrusca	189	50.26	0	0	0	0	0	0	0	0	0	0	0	0	0	0	0	0	0	118	0
M01639_208_000000000-J7FTG_1_1102_14869_22809	117	Ambiguous Sect. Melanium	299	41.47	0	0	0	0	0	0	0	0	0	0	0	0	0	0	0	0	103	14	0
M01639_208_000000000-J7FTG_1_2112_15658_19206	116	V. hymettia	286	44.06	0	0	0	0	0	0	0	0	0	0	0	0	0	116	0	0	0	0	0
M01639_208_000000000-J7FTG_1_1106_12655_19684	116	Ambiguous arvensis complex	314	43.63	0	0	0	0	4	0	0	5	3	5	6	7	14	36	28	8	0	0	0
M01639_208_000000000-J7FTG_1_2109_19602_7281	115	Ambiguous arvensis complex	305	45.57	0	0	0	0	1	4	15	60	0	0	0	11	6	14	4	0	0	0	0
M01639_208_000000000-J7FTG_1_2119_4982_17718	115	V. arvensis	306	45.75	0	0	0	0	0	55	60	0	0	0	0	0	0	0	0	0	0	0	0
M01639_208_000000000-J7FTG_1_2105_17504_3855	114	Ambiguous Sect. Melanium	296	42.57	0	0	0	0	0	0	0	0	0	0	0	0	0	0	0	0	2	58	54
M01639_208_000000000-J7FTG_1_1110_13339_3859	113	V. arvensis	309	44.66	0	0	0	0	113	0	0	0	0	0	0	0	0	0	0	0	0	0	0
M01639_208_000000000-J7FTG_1_2106_11339_19902	113	Ambiguous Gr. tricolor	314	41.40	80	0	0	0	0	0	0	1	0	11	1	18	1	1	0	0	0	0	0
M01639_208_000000000-J7FTG_1_2107_10433_14023	113	Ambiguous kitaibeliana/hymettia	304	44.41	0	0	0	0	0	0	0	8	1	0	0	2	1	35	66	0	0	0	0
M01639_208_000000000-J7FTG_1_1114_6659_20694	111	V. aetholica	295	41.69	0	0	0	0	0	0	0	0	0	0	0	0	0	0	0	0	111	0	0
M01639_208_000000000-J7FTG_1_2114_17480_10536	111	Ambiguous arvensis complex	289	44.29	0	0	0	0	0	2	0	0	0	0	0	1	0	108	0	0	0	0	0
M01639_208_000000000-J7FTG_1_1101_10352_3069	111	Ambiguous arvensis complex	306	44.12	0	0	0	0	4	6	8	16	1	1	0	44	10	12	9	0	0	0	0
M01639_208_000000000-J7FTG_1_1112_22697_17723	111	Ambiguous arvensis complex	305	44.92	0	0	0	0	5	1	3	16	0	0	7	9	22	26	22	0	0	0	0
M01639_208_000000000-J7FTG_1_1113_13823_20148	110	V. hymettia	303	43.56	0	0	0	0	0	0	0	0	0	0	0	0	0	110	0	0	0	0	0
M01639_208_000000000-J7FTG_1_2101_15421_14312	110	Ambiguous Sect. Melanium	302	41.39	0	0	0	0	0	0	0	0	0	0	0	0	0	0	0	0	12	98	0
M01639_208_000000000-J7FTG_1_2119_4519_11823	110	Ambiguous arvensis complex	310	44.19	0	0	0	0	4	1	0	4	0	19	2	4	1	3	0	72	0	0	0
M01639_208_000000000-J7FTG_1_2110_19550_11113	110	Ambiguous arvensis complex	304	43.75	0	0	0	0	7	4	5	11	1	0	1	9	43	12	17	0	0	0	0
M01639_208_000000000-J7FTG_1_2105_23473_22938	109	V. arvensis	309	44.98	0	0	0	0	109	0	0	0	0	0	0	0	0	0	0	0	0	0	0
M01639_208_000000000-J7FTG_1_2110_15887_16337	109	V. etrusca	246	42.28	0	0	0	0	0	0	0	0	0	0	0	0	0	0	0	0	0	109	0
M01639_208_000000000-J7FTG_1_1110_22657_9181	109	Ambiguous kitaibeliana/hymettia	289	43.25	0	0	0	0	0	0	0	0	3	0	0	1	0	105	0	0	0	0	0
M01639_208_000000000-J7FTG_1_1115_22702_12427	109	Ambiguous Gr. tricolor	290	43.45	1	18	31	56	0	0	0	0	0	0	0	1	0	1	1	0	0	0	0
M01639_208_000000000-J7FTG_1_2116_13888_9472	108	Ambiguous arvensis complex	312	41.03	0	0	0	0	0	0	1	0	0	0	0	107	0	0	0	0	0	0	0
M01639_208_000000000-J7FTG_1_2111_23768_6926	108	Ambiguous Sect. Melanium	298	41.95	0	0	0	0	0	0	0	0	0	0	0	0	0	0	0	0	35	51	22
M01639_208_000000000-J7FTG_1_1116_14416_22323	107	V. etrusca	300	42.00	0	0	0	0	0	0	0	0	0	0	0	0	0	0	0	0	0	107	0
M01639_208_000000000-J7FTG_1_2105_11858_16013	107	Ambiguous arvensis complex	296	42.91	0	0	0	0	0	1	0	0	0	0	106	0	0	0	0	0	0	0	0
M01639_208_000000000-J7FTG_1_1104_8718_21354	107	V. tricolor	309	44.66	2	13	86	6	0	0	0	0	0	0	0	0	0	0	0	0	0	0	0
M01639_208_000000000-J7FTG_1_1116_8632_9427	107	Ambiguous Gr. tricolor	309	44.66	0	0	0	1	51	8	18	0	7	3	12	2	2	0	3	0	0	0	0
M01639_208_000000000-J7FTG_1_2119_5591_11578	107	V. tricolor	305	44.26	19	14	46	28	0	0	0	0	0	0	0	0	0	0	0	0	0	0	0
M01639_208_000000000-J7FTG_1_1107_12368_15466	106	V. kitaibeliana	305	42.95	0	0	0	0	0	0	0	0	106	0	0	0	0	0	0	0	0	0	0
M01639_208_000000000-J7FTG_1_2115_17180_7395	105	Ambiguous kitaibeliana/hymettia	301	43.85	0	0	0	0	0	0	0	0	0	3	0	0	0	0	0	102	0	0	0
M01639_208_000000000-J7FTG_1_2118_7366_11538	105	Ambiguous arvensis complex	312	43.91	0	0	0	0	1	1	3	5	1	0	0	29	3	57	5	0	0	0	0
M01639_208_000000000-J7FTG_1_1101_16741_21544	105	V. tricolor	282	37.94	56	0	1	48	0	0	0	0	0	0	0	0	0	0	0	0	0	0	0
M01639_208_000000000-J7FTG_1_1111_7071_24198	104	V. tricolor	304	43.75	6	6	78	14	0	0	0	0	0	0	0	0	0	0	0	0	0	0	0
M01639_208_000000000-J7FTG_1_1101_20709_12726	104	Ambiguous arvensis complex	315	44.44	0	0	0	0	10	0	0	0	39	0	0	7	17	0	31	0	0	0	0
M01639_208_000000000-J7FTG_1_2106_18101_5972	103	Ambiguous kitaibeliana/hymettia	302	43.05	0	0	0	0	0	0	0	0	0	3	0	0	0	0	0	100	0	0	0
M01639_208_000000000-J7FTG_1_1104_19366_19809	103	Ambiguous kitaibeliana/hymettia	300	43.00	0	0	0	0	0	0	0	0	39	0	0	0	0	64	0	0	0	0	0
M01639_208_000000000-J7FTG_1_2103_22911_2928	103	Ambiguous Gr. tricolor	291	43.30	6	20	59	17	1	0	0	0	0	0	0	0	0	0	0	0	0	0	0
M01639_208_000000000-J7FTG_1_1106_12724_13566	103	Ambiguous Gr. tricolor	311	42.12	34	0	3	9	4	0	1	0	2	10	4	6	4	20	6	0	0	0	0
M01639_208_000000000-J7FTG_1_2113_22576_13861	102	V. kitaibeliana	297	42.76	0	0	0	0	0	0	0	0	0	0	102	0	0	0	0	0	0	0	0
M01639_208_000000000-J7FTG_1_1105_15016_16036	102	Ambiguous arvensis complex	309	44.98	0	0	0	0	4	0	0	1	1	20	1	5	7	3	1	59	0	0	0
M01639_208_000000000-J7FTG_1_1101_4465_18377	101	Ambiguous kitaibeliana/hymettia	300	42.33	0	0	0	0	0	0	0	0	4	0	0	0	2	95	0	0	0	0	0
M01639_208_000000000-J7FTG_1_2106_19299_14667	101	Ambiguous arvensis complex	296	43.58	0	0	0	0	0	1	0	0	0	7	0	0	0	0	0	93	0	0	0
M01639_208_000000000-J7FTG_1_1112_24599_22282	101	V. arvensis	250	45.20	0	0	0	0	0	72	29	0	0	0	0	0	0	0	0	0	0	0	0
M01639_208_000000000-J7FTG_1_1117_13767_12749	101	V. arvensis	308	44.81	0	0	0	0	0	55	46	0	0	0	0	0	0	0	0	0	0	0	0
M01639_208_000000000-J7FTG_1_1105_4553_10434	100	V. hymettia	304	42.11	0	0	0	0	0	0	0	0	0	0	0	0	0	0	0	100	0	0	0
M01639_208_000000000-J7FTG_1_1117_9466_9932	100	Ambiguous kitaibeliana/hymettia	288	42.36	0	0	0	0	0	0	0	0	0	2	0	0	0	0	0	98	0	0	0
M01639_208_000000000-J7FTG_1_2102_16346_19652	100	Ambiguous arvensis complex	302	43.38	0	0	0	0	0	0	3	0	11	0	2	11	2	69	2	0	0	0	0
M01639_208_000000000-J7FTG_1_2106_4808_9742	100	Ambiguous arvensis complex	305	44.59	0	0	0	0	4	9	3	2	3	13	0	15	3	16	4	28	0	0	0
M01639_208_000000000-J7FTG_1_1116_8787_20432	99	V. aetholica	292	44.18	0	0	0	0	0	0	0	0	0	0	0	0	0	0	0	0	99	0	0
M01639_208_000000000-J7FTG_1_2105_10671_3974	99	V. hymettia	310	44.84	0	0	0	0	0	0	0	0	0	0	0	0	0	99	0	0	0	0	0
M01639_208_000000000-J7FTG_1_1117_16108_13428	99	V. hymettia	306	45.10	0	0	0	0	0	0	0	0	0	0	0	1	3	15	80	0	0	0	0
M01639_208_000000000-J7FTG_1_1102_13183_2914	99	V. tricolor	291	41.58	58	11	13	17	0	0	0	0	0	0	0	0	0	0	0	0	0	0	0
M01639_208_000000000-J7FTG_1_1116_11799_22345	99	V. tricolor	291	42.27	2	16	58	23	0	0	0	0	0	0	0	0	0	0	0	0	0	0	0
M01639_208_000000000-J7FTG_1_2105_23214_14671	99	Ambiguous Gr. tricolor	309	43.04	55	0	0	3	41	0	0	0	0	0	0	0	0	0	0	0	0	0	0
M01639_208_000000000-J7FTG_1_2113_7783_23755	99	V. tricolor	304	44.08	14	49	34	2	0	0	0	0	0	0	0	0	0	0	0	0	0	0	0
M01639_208_000000000-J7FTG_1_1111_6261_17742	98	Ambiguous Gr. tricolor	289	42.91	2	0	1	1	0	0	0	8	1	0	0	21	0	61	3	0	0	0	0
M01639_208_000000000-J7FTG_1_1101_3523_11785	98	V. tricolor	305	43.61	13	24	42	19	0	0	0	0	0	0	0	0	0	0	0	0	0	0	0
M01639_208_000000000-J7FTG_1_1111_18091_6309	97	V. arvensis	309	44.66	0	0	0	0	97	0	0	0	0	0	0	0	0	0	0	0	0	0	0
M01639_208_000000000-J7FTG_1_2108_7649_15993	97	V. tricolor	291	42.27	95	2	0	0	0	0	0	0	0	0	0	0	0	0	0	0	0	0	0
M01639_208_000000000-J7FTG_1_2108_20562_18345	97	Ambiguous Gr. tricolor	319	41.38	89	0	0	0	0	0	0	0	0	8	0	0	0	0	0	0	0	0	0
M01639_208_000000000-J7FTG_1_2103_15328_3309	97	V. tricolor	291	41.92	71	19	4	3	0	0	0	0	0	0	0	0	0	0	0	0	0	0	0
M01639_208_000000000-J7FTG_1_1108_6376_11733	95	V. tricolor	291	41.92	92	2	1	0	0	0	0	0	0	0	0	0	0	0	0	0	0	0	0
M01639_208_000000000-J7FTG_1_2105_3123_10473	95	Ambiguous Sect. Melanium	292	43.84	0	0	0	0	0	0	0	0	0	0	0	0	0	0	0	0	0	75	20
M01639_208_000000000-J7FTG_1_1106_7311_5710	94	V. arvensis	305	44.26	0	0	0	0	94	0	0	0	0	0	0	0	0	0	0	0	0	0	0
M01639_208_000000000-J7FTG_1_1104_4068_8092	94	V. eugeniae	285	43.51	0	0	0	0	0	0	0	0	0	0	0	0	0	0	0	0	0	0	94
M01639_208_000000000-J7FTG_1_1117_15683_9133	94	V. tricolor	291	41.58	88	3	3	0	0	0	0	0	0	0	0	0	0	0	0	0	0	0	0
M01639_208_000000000-J7FTG_1_1113_21757_20858	94	Ambiguous kitaibeliana/hymettia	295	44.07	0	0	0	0	0	0	0	0	0	17	0	0	0	0	1	76	0	0	0
M01639_208_000000000-J7FTG_1_1113_24255_9555	94	V. tricolor	291	42.27	72	19	2	1	0	0	0	0	0	0	0	0	0	0	0	0	0	0	0
M01639_208_000000000-J7FTG_1_1105_4030_9829	93	V. arvensis	314	44.59	0	0	0	0	93	0	0	0	0	0	0	0	0	0	0	0	0	0	0
M01639_208_000000000-J7FTG_1_1109_29644_13636	93	V. arvensis	154	49.35	0	0	0	0	0	23	70	0	0	0	0	0	0	0	0	0	0	0	0
M01639_208_000000000-J7FTG_1_2110_16289_3457	93	Ambiguous kitaibeliana/hymettia	303	43.23	0	0	0	0	0	0	0	12	0	0	0	12	69	0	0	0	0	0	0
M01639_208_000000000-J7FTG_1_2114_17059_24167	93	Ambiguous arvensis complex	302	43.71	0	0	0	0	1	8	3	9	6	6	0	5	2	45	2	6	0	0	0
M01639_208_000000000-J7FTG_1_2101_12064_3721	93	Ambiguous arvensis complex	301	44.85	0	0	0	0	2	3	6	18	3	2	3	8	3	26	17	2	0	0	0
M01639_208_000000000-J7FTG_1_1113_4565_19941	92	V. etrusca	189	49.74	0	0	0	0	0	0	0	0	0	0	0	0	0	0	0	0	0	92	0
M01639_208_000000000-J7FTG_1_2110_13866_11636	92	Ambiguous kitaibeliana/hymettia	301	43.52	0	0	0	0	0	0	0	0	0	4	0	0	0	0	0	88	0	0	0
M01639_208_000000000-J7FTG_1_2106_15813_14269	92	Ambiguous kitaibeliana/hymettia	314	42.04	0	0	0	0	0	0	0	0	0	2	0	0	0	86	4	0	0	0	0
M01639_208_000000000-J7FTG_1_2103_20421_12858	92	Ambiguous arvensis complex	306	44.44	0	0	0	0	1	23	47	9	0	0	0	1	2	6	3	0	0	0	0
M01639_208_000000000-J7FTG_1_2105_22327_9083	91	Ambiguous kitaibeliana/hymettia	310	44.52	0	0	0	0	0	0	0	0	0	15	0	0	2	0	2	72	0	0	0
M01639_208_000000000-J7FTG_1_1116_24771_19126	91	Ambiguous Sect. Melanium	295	42.71	0	0	0	0	0	0	0	0	0	0	0	0	0	0	0	0	4	72	15
M01639_208_000000000-J7FTG_1_2104_25085_22700	90	V. etrusca	296	41.22	0	0	0	0	0	0	0	0	0	0	0	0	0	0	0	0	0	90	0
M01639_208_000000000-J7FTG_1_2118_22036_13475	90	Ambiguous Sect. Melanium	300	42.33	0	0	0	0	0	0	0	0	0	0	0	0	0	0	0	1	0	87	2
M01639_208_000000000-J7FTG_1_1106_8819_24356	90	Ambiguous arvensis complex	306	46.08	0	0	0	0	3	0	0	4	62	0	1	2	9	4	5	0	0	0	0
M01639_208_000000000-J7FTG_1_2101_12790_20740	88	V. hymettia	295	44.07	0	0	0	0	0	0	0	0	0	0	0	0	0	0	88	0	0	0	0
M01639_208_000000000-J7FTG_1_2107_4680_13690	88	V. tricolor	310	44.52	0	88	0	0	0	0	0	0	0	0	0	0	0	0	0	0	0	0	0
M01639_208_000000000-J7FTG_1_2119_19123_16833	88	V. etrusca	297	41.41	0	0	0	0	0	0	0	0	0	0	0	0	0	0	0	0	0	88	0
M01639_208_000000000-J7FTG_1_1114_17017_8837	88	Ambiguous kitaibeliana/hymettia	295	42.71	0	0	0	0	0	0	0	0	0	0	87	0	0	0	0	1	0	0	0
M01639_208_000000000-J7FTG_1_1112_17841_13322	88	Ambiguous arvensis complex	304	44.08	0	0	0	0	0	2	7	0	13	6	0	0	1	54	0	5	0	0	0
M01639_208_000000000-J7FTG_1_1101_19552_17630	88	Ambiguous arvensis complex	303	43.89	0	0	0	0	0	2	10	7	5	9	0	20	5	5	0	25	0	0	0
M01639_208_000000000-J7FTG_1_1116_17669_13527	87	V. eugeniae	283	43.46	0	0	0	0	0	0	0	0	0	0	0	0	0	0	0	0	0	0	87
M01639_208_000000000-J7FTG_1_2110_10015_8889	87	V. eugeniae	292	43.49	0	0	0	0	0	0	0	0	0	0	0	0	0	0	0	0	0	0	87
M01639_208_000000000-J7FTG_1_2118_8366_3111	87	V. hymettia	314	41.72	0	0	0	0	0	0	0	0	0	0	0	0	0	85	2	0	0	0	0
M01639_208_000000000-J7FTG_1_1116_23415_14218	87	Ambiguous Gr. tricolor	307	43.97	14	15	51	6	1	0	0	0	0	0	0	0	0	0	0	0	0	0	0
M01639_208_000000000-J7FTG_1_1106_15682_7422	87	Ambiguous Gr. tricolor	288	43.75	48	2	12	5	3	0	0	0	0	5	0	5	5	1	1	0	0	0	0
M01639_208_000000000-J7FTG_1_1116_19222_12436	87	V. tricolor	310	43.87	2	20	38	27	0	0	0	0	0	0	0	0	0	0	0	0	0	0	0
M01639_208_000000000-J7FTG_1_1108_14707_4817	87	Ambiguous Gr. tricolor	311	41.48	11	0	0	0	0	0	1	3	0	3	0	35	19	10	5	0	0	0	0
M01639_208_000000000-J7FTG_1_1106_22553_13752	86	V. aetholica	281	43.06	0	0	0	0	0	0	0	0	0	0	0	0	0	0	0	0	86	0	0
M01639_208_000000000-J7FTG_1_2119_10702_17619	86	V. hymettia	302	43.38	0	0	0	0	0	0	0	0	0	0	0	0	0	0	0	86	0	0	0
M01639_208_000000000-J7FTG_1_1112_18309_15183	86	V. etrusca	297	40.40	0	0	0	0	0	0	0	0	0	0	0	0	0	0	0	0	0	86	0
M01639_208_000000000-J7FTG_1_2103_13201_22224	86	V. hymettia	289	43.94	0	0	0	0	0	0	0	0	0	0	0	1	0	85	0	0	0	0	0
M01639_208_000000000-J7FTG_1_1110_12376_3271	86	Ambiguous arvensis complex	306	45.75	0	0	0	0	76	1	4	2	0	0	1	0	2	0	0	0	0	0	0
M01639_208_000000000-J7FTG_1_1119_13557_25008	86	V. tricolor	310	45.48	1	17	62	6	0	0	0	0	0	0	0	0	0	0	0	0	0	0	0
M01639_208_000000000-J7FTG_1_2119_9675_7498	86	Ambiguous arvensis complex	297	43.10	0	0	0	0	0	49	31	0	0	0	6	0	0	0	0	0	0	0	0
M01639_208_000000000-J7FTG_1_2107_9475_9323	85	Ambiguous Gr. tricolor	289	43.60	0	0	1	0	0	4	1	10	27	0	0	41	0	1	0	0	0	0	0
M01639_208_000000000-J7FTG_1_2112_11155_3210	85	Ambiguous arvensis complex	304	44.08	0	0	0	0	1	1	7	4	0	0	0	39	28	4	1	0	0	0	0
M01639_208_000000000-J7FTG_1_2113_11799_8339	85	Ambiguous Gr. tricolor	289	44.29	19	17	30	5	12	1	0	0	0	0	1	0	0	0	0	0	0	0	0
M01639_208_000000000-J7FTG_1_1117_24527_21261	84	V. tricolor	267	40.82	84	0	0	0	0	0	0	0	0	0	0	0	0	0	0	0	0	0	0
M01639_208_000000000-J7FTG_1_1111_16211_9216	84	V. eugeniae	284	42.96	0	0	0	0	0	0	0	0	0	0	0	0	0	0	0	0	0	0	84
M01639_208_000000000-J7FTG_1_1119_11246_10185	84	Ambiguous Gr. tricolor	290	43.10	1	75	4	1	0	1	0	0	1	0	0	0	0	0	1	0	0	0	0
M01639_208_000000000-J7FTG_1_2104_7316_5868	84	Ambiguous arvensis complex	305	45.25	0	0	0	0	2	6	15	36	0	0	1	6	2	12	4	0	0	0	0
M01639_208_000000000-J7FTG_1_2102_25734_14618	83	V. etrusca	300	42.67	0	0	0	0	0	0	0	0	0	0	0	0	0	0	0	0	0	83	0
M01639_208_000000000-J7FTG_1_2109_17727_4618	83	V. etrusca	188	50.53	0	0	0	0	0	0	0	0	0	0	0	0	0	0	0	0	0	83	0
M01639_208_000000000-J7FTG_1_2117_5988_10982	83	V. etrusca	296	40.88	0	0	0	0	0	0	0	0	0	0	0	0	0	0	0	0	0	83	0
M01639_208_000000000-J7FTG_1_2101_22344_15414	83	V. hymettia	314	41.40	0	0	0	0	0	0	0	0	0	0	0	0	0	82	1	0	0	0	0
M01639_208_000000000-J7FTG_1_2115_8873_6810	83	Ambiguous arvensis complex	278	43.17	0	0	0	0	0	4	0	0	0	0	0	0	79	0	0	0	0	0	0
M01639_208_000000000-J7FTG_1_2111_5507_20026	83	Ambiguous arvensis complex	288	43.75	0	0	0	0	0	1	0	9	0	0	0	5	0	68	0	0	0	0	0
M01639_208_000000000-J7FTG_1_2104_3080_16061	83	V. tricolor	310	44.19	0	65	0	18	0	0	0	0	0	0	0	0	0	0	0	0	0	0	0
M01639_208_000000000-J7FTG_1_2114_9567_6532	83	Ambiguous arvensis complex	314	43.95	0	0	0	0	1	0	1	7	0	0	1	16	1	47	8	1	0	0	0
M01639_208_000000000-J7FTG_1_2110_4528_13584	83	Ambiguous Gr. tricolor	300	42.67	6	0	2	1	0	6	0	3	9	3	1	5	0	44	2	1	0	0	0
M01639_208_000000000-J7FTG_1_1108_12381_12365	82	V. etrusca	188	50.53	0	0	0	0	0	0	0	0	0	0	0	0	0	0	0	0	0	82	0
M01639_208_000000000-J7FTG_1_2113_4260_18375	82	V. tricolor	291	42.27	0	0	60	22	0	0	0	0	0	0	0	0	0	0	0	0	0	0	0
M01639_208_000000000-J7FTG_1_1113_3575_14698	82	Ambiguous Gr. tricolor	289	43.60	0	0	1	0	0	5	1	7	35	0	0	32	0	1	0	0	0	0	0
M01639_208_000000000-J7FTG_1_1114_18408_18924	81	Ambiguous Gr. tricolor	290	43.10	12	8	25	19	0	0	0	2	0	0	1	2	1	0	11	0	0	0	0
M01639_208_000000000-J7FTG_1_1103_9660_19151	80	V. etrusca	300	42.33	0	0	0	0	0	0	0	0	0	0	0	0	0	0	0	0	0	80	0
M01639_208_000000000-J7FTG_1_1119_4107_7163	80	V. etrusca	295	41.36	0	0	0	0	0	0	0	0	0	0	0	0	0	0	0	0	0	80	0
M01639_208_000000000-J7FTG_1_1112_22257_12459	80	Ambiguous Sect. Melanium	298	41.61	0	0	0	0	0	0	0	0	0	0	0	0	0	0	0	0	0	79	1
M01639_208_000000000-J7FTG_1_2114_8060_19490	80	V. tricolor	295	42.37	0	78	2	0	0	0	0	0	0	0	0	0	0	0	0	0	0	0	0
M01639_208_000000000-J7FTG_1_2108_20278_10996	80	V. hymettia	306	44.77	0	0	0	0	0	0	0	0	0	0	0	0	0	28	52	0	0	0	0
M01639_208_000000000-J7FTG_1_1106_26967_8376	79	Ambiguous arvensis complex	317	44.48	0	0	0	0	2	0	0	0	1	0	6	68	2	0	0	0	0	0	0
M01639_208_000000000-J7FTG_1_1102_18388_6766	79	Ambiguous Gr. tricolor	307	43.97	0	0	0	1	2	8	25	11	1	1	0	3	6	10	4	7	0	0	0
M01639_208_000000000-J7FTG_1_1119_6028_14120	78	V. aetholica	306	43.14	0	0	0	0	0	0	0	0	0	0	0	0	0	0	0	0	78	0	0
M01639_208_000000000-J7FTG_1_1115_20989_24506	78	V. hymettia	310	42.26	0	0	0	0	0	0	0	0	0	0	0	0	0	77	1	0	0	0	0
M01639_208_000000000-J7FTG_1_1104_3931_16250	78	V. tricolor	291	41.58	77	0	1	0	0	0	0	0	0	0	0	0	0	0	0	0	0	0	0
M01639_208_000000000-J7FTG_1_1111_24663_22161	78	Ambiguous kitaibeliana/hymettia	315	44.13	0	0	0	0	0	0	0	0	76	0	1	0	1	0	0	0	0	0	0
M01639_208_000000000-J7FTG_1_1108_17302_14403	78	V. tricolor	292	41.78	3	6	67	2	0	0	0	0	0	0	0	0	0	0	0	0	0	0	0
M01639_208_000000000-J7FTG_1_2115_19601_17882	78	Ambiguous Gr. tricolor	310	41.94	64	0	0	0	0	0	0	0	0	14	0	0	0	0	0	0	0	0	0
M01639_208_000000000-J7FTG_1_2112_23155_24103	78	Ambiguous Gr. tricolor	311	41.48	14	0	0	0	0	0	0	0	0	0	0	0	0	64	0	0	0	0	0
M01639_208_000000000-J7FTG_1_2115_12030_16167	78	Ambiguous Gr. tricolor	290	43.45	0	16	9	52	0	0	0	0	0	0	1	0	0	0	0	0	0	0	0
M01639_208_000000000-J7FTG_1_2101_12893_5420	78	Ambiguous arvensis complex	293	43.34	0	0	0	0	0	43	34	0	0	0	1	0	0	0	0	0	0	0	0
M01639_208_000000000-J7FTG_1_2106_12290_18788	77	Ambiguous arvensis complex	293	44.03	0	0	0	0	0	0	3	0	0	10	0	0	0	0	0	64	0	0	0
M01639_208_000000000-J7FTG_1_2119_12505_21179	77	Ambiguous arvensis complex	312	44.55	0	0	0	0	5	1	0	1	1	0	2	2	1	63	1	0	0	0	0
M01639_208_000000000-J7FTG_1_1109_12863_3590	77	Ambiguous Gr. tricolor	176	47.16	62	0	0	0	4	0	4	7	0	0	0	0	0	0	0	0	0	0	0
M01639_208_000000000-J7FTG_1_1103_26361_14517	77	Ambiguous arvensis complex	304	45.39	0	0	0	0	1	1	1	5	0	1	0	0	0	6	62	0	0	0	0
M01639_208_000000000-J7FTG_1_1114_12229_14341	77	Ambiguous Gr. tricolor	290	43.45	0	0	2	4	0	0	1	1	7	0	2	2	0	57	1	0	0	0	0
M01639_208_000000000-J7FTG_1_1109_26003_16022	77	Ambiguous arvensis complex	195	44.62	0	0	0	0	4	0	0	9	0	0	0	10	54	0	0	0	0	0	0
M01639_208_000000000-J7FTG_1_1117_16660_18205	77	Ambiguous Gr. tricolor	319	41.07	0	0	5	2	2	0	0	3	0	0	0	0	0	10	6	49	0	0	0
M01639_208_000000000-J7FTG_1_2112_4031_8748	77	Ambiguous Gr. tricolor	314	41.72	42	0	4	1	0	0	0	0	1	11	0	1	2	8	3	4	0	0	0
M01639_208_000000000-J7FTG_1_1116_18790_9719	76	V. eugeniae	285	41.40	0	0	0	0	0	0	0	0	0	0	0	0	0	0	0	0	0	0	76
M01639_208_000000000-J7FTG_1_2114_11488_8678	76	Ambiguous kitaibeliana/hymettia	313	41.53	0	0	0	0	0	0	0	0	0	1	0	0	0	72	2	1	0	0	0
M01639_208_000000000-J7FTG_1_1106_23452_9215	75	V. hymettia	310	45.16	0	0	0	0	0	0	0	0	0	0	0	0	0	75	0	0	0	0	0
M01639_208_000000000-J7FTG_1_1107_10988_21608	75	V. hymettia	304	41.45	0	0	0	0	0	0	0	0	0	0	0	0	0	75	0	0	0	0	0
M01639_208_000000000-J7FTG_1_2102_11145_5006	75	V. aetholica	292	43.49	0	0	0	0	0	0	0	0	0	0	0	0	0	0	0	0	75	0	0
M01639_208_000000000-J7FTG_1_1110_21989_21685	75	Ambiguous arvensis complex	304	43.42	0	0	0	0	0	0	3	0	0	3	0	2	0	65	0	2	0	0	0
M01639_208_000000000-J7FTG_1_1114_17732_17863	75	Ambiguous Sect. Melanium	303	44.22	0	0	0	0	0	0	0	0	0	0	0	0	0	0	0	0	0	53	22
M01639_208_000000000-J7FTG_1_1117_15542_3185	75	V. tricolor	311	45.34	32	0	0	43	0	0	0	0	0	0	0	0	0	0	0	0	0	0	0
M01639_208_000000000-J7FTG_1_2117_12136_4616	75	Ambiguous Gr. tricolor	299	42.81	0	0	0	14	0	0	0	0	0	36	0	0	0	0	0	25	0	0	0
M01639_208_000000000-J7FTG_1_1101_16214_23897	74	V. aetholica	292	43.84	0	0	0	0	0	0	0	0	0	0	0	0	0	0	0	0	74	0	0
M01639_208_000000000-J7FTG_1_2115_21772_18380	74	V. aetholica	292	43.49	0	0	0	0	0	0	0	0	0	0	0	0	0	0	0	0	74	0	0
M01639_208_000000000-J7FTG_1_2115_6210_8356	74	V. etrusca	184	49.46	0	0	0	0	0	0	0	0	0	0	0	0	0	0	0	0	0	74	0
M01639_208_000000000-J7FTG_1_2102_16057_4500	74	V. hymettia	306	45.10	0	0	0	0	0	0	0	0	0	0	0	1	0	0	73	0	0	0	0
M01639_208_000000000-J7FTG_1_2101_25856_17482	74	Ambiguous arvensis complex	308	44.48	0	0	0	0	0	40	31	0	0	0	3	0	0	0	0	0	0	0	0
M01639_208_000000000-J7FTG_1_1111_9372_15938	74	Ambiguous kitaibeliana/hymettia	303	42.57	0	0	0	0	0	0	0	13	0	2	0	6	1	33	10	9	0	0	0
M01639_208_000000000-J7FTG_1_2110_12542_23201	74	Ambiguous Gr. tricolor	289	43.94	1	3	11	7	0	3	1	4	4	0	0	27	0	12	1	0	0	0	0
M01639_208_000000000-J7FTG_1_2117_27278_18475	74	V. tricolor	310	42.90	20	21	26	7	0	0	0	0	0	0	0	0	0	0	0	0	0	0	0
M01639_208_000000000-J7FTG_1_1115_15757_15909	73	V. tricolor	152	49.34	73	0	0	0	0	0	0	0	0	0	0	0	0	0	0	0	0	0	0
M01639_208_000000000-J7FTG_1_1104_24686_11490	73	V. etrusca	298	41.28	0	0	0	0	0	0	0	0	0	0	0	0	0	0	0	0	0	73	0
M01639_208_000000000-J7FTG_1_1117_22330_14720	73	V. etrusca	297	41.41	0	0	0	0	0	0	0	0	0	0	0	0	0	0	0	0	0	73	0
M01639_208_000000000-J7FTG_1_2108_7936_9434	73	V. eugeniae	303	45.21	0	0	0	0	0	0	0	0	0	0	0	0	0	0	0	0	0	0	73
M01639_208_000000000-J7FTG_1_2102_2668_11942	73	V. tricolor	291	42.27	70	1	1	1	0	0	0	0	0	0	0	0	0	0	0	0	0	0	0
M01639_208_000000000-J7FTG_1_1108_24042_23032	73	V. arvensis	290	45.17	0	0	0	0	0	59	14	0	0	0	0	0	0	0	0	0	0	0	0
M01639_208_000000000-J7FTG_1_2101_29312_16254	73	Ambiguous kitaibeliana/hymettia	306	44.77	0	0	0	0	0	0	0	1	6	0	0	0	2	9	55	0	0	0	0
M01639_208_000000000-J7FTG_1_1116_21380_9851	73	V. arvensis	295	44.07	0	0	0	0	0	55	18	0	0	0	0	0	0	0	0	0	0	0	0
M01639_208_000000000-J7FTG_1_1116_18282_19333	73	Ambiguous Gr. tricolor	311	41.80	54	0	1	0	0	0	0	0	0	0	0	0	0	18	0	0	0	0	0
M01639_208_000000000-J7FTG_1_2101_28580_7899	73	Ambiguous arvensis complex	306	45.75	0	0	0	0	13	0	0	0	51	0	0	0	2	2	5	0	0	0	0
M01639_208_000000000-J7FTG_1_1102_19023_13332	73	Ambiguous arvensis complex	310	43.55	0	0	0	0	1	0	0	3	3	0	2	47	0	0	17	0	0	0	0
M01639_208_000000000-J7FTG_1_2107_22804_15080	73	Ambiguous kitaibeliana/hymettia	299	42.81	0	0	0	0	0	0	0	0	30	0	0	0	5	38	0	0	0	0	0
M01639_208_000000000-J7FTG_1_1101_19457_7898	73	Ambiguous Gr. tricolor	313	41.53	26	1	2	0	2	1	1	5	2	5	0	14	4	0	0	10	0	0	0
M01639_208_000000000-J7FTG_1_1103_12344_13424	72	V. etrusca	296	41.55	0	0	0	0	0	0	0	0	0	0	0	0	0	0	0	0	0	72	0
M01639_208_000000000-J7FTG_1_2119_16545_18722	72	Ambiguous arvensis complex	303	43.23	0	0	0	0	0	2	1	0	8	1	3	10	1	44	2	0	0	0	0
M01639_208_000000000-J7FTG_1_1114_13720_7361	71	Ambiguous arvensis complex	302	44.04	0	0	0	0	0	57	3	1	0	0	0	5	4	0	1	0	0	0	0
M01639_208_000000000-J7FTG_1_1118_12936_14409	71	V. arvensis	306	46.41	0	0	0	0	0	17	54	0	0	0	0	0	0	0	0	0	0	0	0
M01639_208_000000000-J7FTG_1_1112_20908_8671	71	V. tricolor	243	44.86	0	8	15	48	0	0	0	0	0	0	0	0	0	0	0	0	0	0	0
M01639_208_000000000-J7FTG_1_2119_12576_15625	71	V. tricolor	309	44.34	4	12	48	7	0	0	0	0	0	0	0	0	0	0	0	0	0	0	0
M01639_208_000000000-J7FTG_1_1101_26995_10420	71	Ambiguous arvensis complex	306	45.42	0	0	0	0	2	4	3	10	3	0	5	10	6	26	2	0	0	0	0
M01639_208_000000000-J7FTG_1_1108_13211_12889	70	V. tricolor	294	41.50	0	0	70	0	0	0	0	0	0	0	0	0	0	0	0	0	0	0	0
M01639_208_000000000-J7FTG_1_1119_20679_23108	70	Ambiguous kitaibeliana/hymettia	284	42.96	0	0	0	0	0	0	0	0	0	1	0	0	0	0	0	69	0	0	0
M01639_208_000000000-J7FTG_1_2108_14543_22455	70	Ambiguous kitaibeliana/hymettia	296	43.92	0	0	0	0	0	0	0	0	0	8	1	0	0	0	0	61	0	0	0
M01639_208_000000000-J7FTG_1_2114_6834_21643	70	V. arvensis	291	45.02	0	0	0	0	0	56	14	0	0	0	0	0	0	0	0	0	0	0	0
M01639_208_000000000-J7FTG_1_1108_13093_21869	70	Ambiguous Sect. Melanium	292	43.84	0	0	0	0	0	8	8	0	0	0	0	0	0	0	0	0	0	54	0
M01639_208_000000000-J7FTG_1_2111_16799_2445	70	V. tricolor	291	41.58	50	18	1	1	0	0	0	0	0	0	0	0	0	0	0	0	0	0	0
M01639_208_000000000-J7FTG_1_1111_19078_5221	70	Ambiguous arvensis complex	289	43.60	0	0	0	0	0	3	3	0	19	0	0	45	0	0	0	0	0	0	0
M01639_208_000000000-J7FTG_1_1119_8129_17298	70	Ambiguous arvensis complex	302	42.72	0	0	0	0	0	1	0	1	13	0	0	2	0	26	8	19	0	0	0
M01639_208_000000000-J7FTG_1_2101_9804_9151	69	V. aetholica	212	39.62	0	0	0	0	0	0	0	0	0	0	0	0	0	0	0	0	69	0	0
M01639_208_000000000-J7FTG_1_2105_27119_12668	69	V. hymettia	303	43.56	0	0	0	0	0	0	0	0	0	0	0	0	0	69	0	0	0	0	0
M01639_208_000000000-J7FTG_1_1101_13605_20989	69	V. tricolor	291	42.27	59	7	1	2	0	0	0	0	0	0	0	0	0	0	0	0	0	0	0
M01639_208_000000000-J7FTG_1_2116_13260_21728	69	Ambiguous Gr. tricolor	294	43.54	1	0	0	0	0	3	0	0	0	7	0	0	0	0	0	58	0	0	0
M01639_208_000000000-J7FTG_1_2108_19220_9286	69	Ambiguous Gr. tricolor	289	44.29	0	0	2	0	0	2	8	0	49	0	0	8	0	0	0	0	0	0	0
M01639_208_000000000-J7FTG_1_1103_15558_21860	68	V. aetholica	292	43.84	0	0	0	0	0	0	0	0	0	0	0	0	0	0	0	0	68	0	0
M01639_208_000000000-J7FTG_1_1112_6857_2822	68	V. etrusca	296	41.22	0	0	0	0	0	0	0	0	0	0	0	0	0	0	0	0	0	68	0
M01639_208_000000000-J7FTG_1_1114_3005_10214	68	Ambiguous arvensis complex	303	42.90	0	0	0	0	0	0	1	9	0	7	0	9	1	28	7	6	0	0	0
M01639_208_000000000-J7FTG_1_2104_11091_21712	68	Ambiguous arvensis complex	302	44.70	0	0	0	0	3	1	2	10	1	0	0	15	5	28	3	0	0	0	0
M01639_208_000000000-J7FTG_1_2104_13968_13984	67	V. hymettia	309	51.13	0	0	0	0	0	0	0	0	0	0	0	0	0	0	0	67	0	0	0
M01639_208_000000000-J7FTG_1_1109_12341_9527	67	V. etrusca	299	41.81	0	0	0	0	0	0	0	0	0	0	0	0	0	0	0	0	0	67	0
M01639_208_000000000-J7FTG_1_1104_25827_10673	67	Ambiguous arvensis complex	303	43.89	0	0	0	0	0	3	3	0	0	0	0	59	2	0	0	0	0	0	0
M01639_208_000000000-J7FTG_1_1107_13745_18010	66	V. aetholica	292	43.49	0	0	0	0	0	0	0	0	0	0	0	0	0	0	0	0	66	0	0
M01639_208_000000000-J7FTG_1_1119_10440_2875	66	V. tricolor	291	42.27	2	1	41	22	0	0	0	0	0	0	0	0	0	0	0	0	0	0	0
M01639_208_000000000-J7FTG_1_2101_15843_14770	66	Ambiguous arvensis complex	312	44.23	0	0	0	0	0	25	40	0	0	0	0	1	0	0	0	0	0	0	0
M01639_208_000000000-J7FTG_1_1107_21478_14829	65	V. hymettia	290	43.10	0	0	0	0	0	0	0	0	0	0	0	0	0	65	0	0	0	0	0
M01639_208_000000000-J7FTG_1_2116_5319_8667	65	V. hymettia	313	40.58	0	0	0	0	0	0	0	0	0	0	0	0	0	65	0	0	0	0	0
M01639_208_000000000-J7FTG_1_2119_25970_12652	65	V. tricolor	291	41.92	64	1	0	0	0	0	0	0	0	0	0	0	0	0	0	0	0	0	0
M01639_208_000000000-J7FTG_1_2108_11569_13409	65	Ambiguous kitaibeliana/hymettia	297	42.76	0	0	0	0	0	0	0	0	0	6	0	0	0	0	0	59	0	0	0
M01639_208_000000000-J7FTG_1_2114_13898_10016	65	V. arvensis	309	44.34	0	0	0	0	0	31	34	0	0	0	0	0	0	0	0	0	0	0	0
M01639_208_000000000-J7FTG_1_2118_24453_22074	65	V. tricolor	277	36.82	25	10	1	29	0	0	0	0	0	0	0	0	0	0	0	0	0	0	0
M01639_208_000000000-J7FTG_1_1106_9225_12387	64	V. aetholica	307	44.30	0	0	0	0	0	0	0	0	0	0	0	0	0	0	0	0	64	0	0
M01639_208_000000000-J7FTG_1_1109_13791_15377	64	V. tricolor	291	42.27	64	0	0	0	0	0	0	0	0	0	0	0	0	0	0	0	0	0	0
M01639_208_000000000-J7FTG_1_2104_25168_13245	64	V. aetholica	292	44.18	0	0	0	0	0	0	0	0	0	0	0	0	0	0	0	0	64	0	0
M01639_208_000000000-J7FTG_1_2105_12620_7897	64	V. aetholica	307	44.30	0	0	0	0	0	0	0	0	0	0	0	0	0	0	0	0	64	0	0
M01639_208_000000000-J7FTG_1_1101_15026_11879	64	V. etrusca	217	48.39	0	0	0	0	0	0	0	0	0	0	0	0	0	0	0	0	0	64	0
M01639_208_000000000-J7FTG_1_2106_22159_15347	64	V. etrusca	292	41.78	0	0	0	0	0	0	0	0	0	0	0	0	0	0	0	0	0	64	0
M01639_208_000000000-J7FTG_1_2106_22274_20405	64	Ambiguous arvensis complex	310	41.29	0	0	0	0	1	0	0	0	0	0	0	62	1	0	0	0	0	0	0
M01639_208_000000000-J7FTG_1_1115_19011_11817	63	V. etrusca	302	42.05	0	0	0	0	0	0	0	0	0	0	0	0	0	0	0	0	0	63	0
M01639_208_000000000-J7FTG_1_2103_14483_19465	63	V. etrusca	295	41.36	0	0	0	0	0	0	0	0	0	0	0	0	0	0	0	0	0	63	0
M01639_208_000000000-J7FTG_1_2112_10496_12076	63	V. etrusca	300	41.67	0	0	0	0	0	0	0	0	0	0	0	0	0	0	0	0	0	63	0
M01639_208_000000000-J7FTG_1_2114_9805_18699	63	V. etrusca	299	42.14	0	0	0	0	0	0	0	0	0	0	0	0	0	0	0	0	0	63	0
M01639_208_000000000-J7FTG_1_1102_20499_17330	63	Ambiguous Gr. tricolor	310	42.58	59	0	0	2	2	0	0	0	0	0	0	0	0	0	0	0	0	0	0
M01639_208_000000000-J7FTG_1_1114_21459_12392	63	V. hymettia	306	41.50	0	0	0	0	0	0	0	0	0	0	0	58	5	0	0	0	0	0	0
M01639_208_000000000-J7FTG_1_1103_16606_10365	63	Ambiguous arvensis complex	313	45.37	0	0	0	0	2	0	0	2	54	0	1	2	2	0	0	0	0	0	0
M01639_208_000000000-J7FTG_1_1108_10840_21625	63	Ambiguous Gr. tricolor	290	43.10	0	1	5	49	0	3	0	2	0	0	1	1	0	0	1	0	0	0	0
M01639_208_000000000-J7FTG_1_1101_16665_11072	63	Ambiguous arvensis complex	307	42.02	0	0	0	0	1	0	0	0	0	1	0	4	9	48	0	0	0	0	0
M01639_208_000000000-J7FTG_1_1101_16259_12804	63	V. tricolor	292	42.47	45	5	11	2	0	0	0	0	0	0	0	0	0	0	0	0	0	0	0
M01639_208_000000000-J7FTG_1_1101_3021_16770	63	Ambiguous arvensis complex	310	43.87	0	0	0	0	0	3	0	0	42	0	0	2	16	0	0	0	0	0	0
M01639_208_000000000-J7FTG_1_1110_9439_18431	63	V. tricolor	290	41.03	1	21	7	34	0	0	0	0	0	0	0	0	0	0	0	0	0	0	0
M01639_208_000000000-J7FTG_1_1103_13420_5422	63	V. tricolor	289	41.18	15	12	6	30	0	0	0	0	0	0	0	0	0	0	0	0	0	0	0
M01639_208_000000000-J7FTG_1_1102_16784_5675	62	V. aetholica	292	43.15	0	0	0	0	0	0	0	0	0	0	0	0	0	0	0	0	62	0	0
M01639_208_000000000-J7FTG_1_1110_19589_12375	62	V. aetholica	293	44.03	0	0	0	0	0	0	0	0	0	0	0	0	0	0	0	0	62	0	0
M01639_208_000000000-J7FTG_1_1118_18416_23749	62	V. tricolor	286	42.66	62	0	0	0	0	0	0	0	0	0	0	0	0	0	0	0	0	0	0
M01639_208_000000000-J7FTG_1_1102_27408_20905	62	V. etrusca	295	41.69	0	0	0	0	0	0	0	0	0	0	0	0	0	0	0	0	0	62	0
M01639_208_000000000-J7FTG_1_1105_5039_8633	62	V. tricolor	281	37.01	19	0	0	43	0	0	0	0	0	0	0	0	0	0	0	0	0	0	0
M01639_208_000000000-J7FTG_1_1113_22619_10847	62	V. tricolor	310	43.55	6	10	36	10	0	0	0	0	0	0	0	0	0	0	0	0	0	0	0
M01639_208_000000000-J7FTG_1_1109_2991_13743	62	Ambiguous arvensis complex	296	44.59	0	0	0	0	6	0	1	4	1	1	9	2	4	1	32	1	0	0	0
M01639_208_000000000-J7FTG_1_2105_14291_3151	62	V. arvensis	312	44.23	0	0	0	0	0	32	30	0	0	0	0	0	0	0	0	0	0	0	0
M01639_208_000000000-J7FTG_1_1114_14806_3803	62	Ambiguous arvensis complex	314	42.99	0	0	0	0	2	0	0	1	0	3	2	6	2	28	16	2	0	0	0
M01639_208_000000000-J7FTG_1_1101_11937_15044	61	V. tricolor	293	42.32	0	0	0	61	0	0	0	0	0	0	0	0	0	0	0	0	0	0	0
M01639_208_000000000-J7FTG_1_1114_12137_3305	61	V. arvensis	232	40.95	0	0	0	0	0	61	0	0	0	0	0	0	0	0	0	0	0	0	0
M01639_208_000000000-J7FTG_1_2106_10933_11638	61	V. aetholica	292	43.49	0	0	0	0	0	0	0	0	0	0	0	0	0	0	0	0	61	0	0
M01639_208_000000000-J7FTG_1_2106_23513_17312	61	V. aetholica	292	44.18	0	0	0	0	0	0	0	0	0	0	0	0	0	0	0	0	61	0	0
M01639_208_000000000-J7FTG_1_2107_26124_9001	61	V. etrusca	296	42.57	0	0	0	0	0	0	0	0	0	0	0	0	0	0	0	0	0	61	0
M01639_208_000000000-J7FTG_1_1118_6014_7523	61	Ambiguous Sect. Melanium	303	43.89	0	0	0	0	0	0	0	0	0	0	0	0	0	0	0	0	0	60	1
M01639_208_000000000-J7FTG_1_2111_28755_17247	61	Ambiguous kitaibeliana/hymettia	295	42.37	0	0	0	0	0	0	0	0	0	7	0	0	0	0	0	54	0	0	0
M01639_208_000000000-J7FTG_1_2109_23044_10622	61	Ambiguous kitaibeliana/hymettia	295	43.39	0	0	0	0	0	0	0	0	0	14	0	0	0	0	0	47	0	0	0
M01639_208_000000000-J7FTG_1_1113_13799_14227	61	V. tricolor	311	44.69	35	0	0	26	0	0	0	0	0	0	0	0	0	0	0	0	0	0	0
M01639_208_000000000-J7FTG_1_1112_21530_9202	61	V. arvensis	310	44.52	0	0	0	0	0	34	27	0	0	0	0	0	0	0	0	0	0	0	0
M01639_208_000000000-J7FTG_1_1108_15215_15432	61	V. tricolor	289	43.25	3	10	15	33	0	0	0	0	0	0	0	0	0	0	0	0	0	0	0
M01639_208_000000000-J7FTG_1_2113_20721_15211	61	V. tricolor	282	37.94	29	0	0	32	0	0	0	0	0	0	0	0	0	0	0	0	0	0	0
M01639_208_000000000-J7FTG_1_2109_26519_20410	61	Ambiguous Gr. tricolor	313	41.53	7	0	0	2	0	0	1	5	0	0	0	31	15	0	0	0	0	0	0
M01639_208_000000000-J7FTG_1_2112_5581_13032	61	Ambiguous Gr. tricolor	313	41.53	0	1	0	1	1	0	0	0	0	0	0	0	0	27	23	8	0	0	0
M01639_208_000000000-J7FTG_1_1114_1924_15300	60	V. tricolor	289	42.56	0	60	0	0	0	0	0	0	0	0	0	0	0	0	0	0	0	0	0
M01639_208_000000000-J7FTG_1_1119_14823_4773	60	V. aetholica	307	43.32	0	0	0	0	0	0	0	0	0	0	0	0	0	0	0	0	60	0	0
M01639_208_000000000-J7FTG_1_2119_9924_13428	60	V. hymettia	306	44.77	0	0	0	0	0	0	0	0	0	0	0	0	1	0	59	0	0	0	0
M01639_208_000000000-J7FTG_1_1117_25810_6237	60	Ambiguous kitaibeliana/hymettia	294	42.86	0	0	0	0	0	0	0	0	0	1	6	0	0	0	0	53	0	0	0
M01639_208_000000000-J7FTG_1_1108_21359_16252	60	Ambiguous kitaibeliana/hymettia	289	43.60	0	0	0	0	0	0	0	0	6	0	0	49	0	3	2	0	0	0	0
M01639_208_000000000-J7FTG_1_1117_16522_18408	60	Ambiguous kitaibeliana/hymettia	293	44.03	0	0	0	0	0	0	0	0	0	14	0	0	0	0	0	46	0	0	0
M01639_208_000000000-J7FTG_1_1107_10430_4230	59	V. etrusca	298	40.94	0	0	0	0	0	0	0	0	0	0	0	0	0	0	0	0	0	59	0
M01639_208_000000000-J7FTG_1_2101_6164_21902	59	V. etrusca	294	42.86	0	0	0	0	0	0	0	0	0	0	0	0	0	0	0	0	0	59	0
M01639_208_000000000-J7FTG_1_2119_16492_11543	59	Ambiguous arvensis complex	303	44.22	0	0	0	0	0	58	0	0	0	0	0	0	1	0	0	0	0	0	0
M01639_208_000000000-J7FTG_1_2109_20950_9897	59	Ambiguous Gr. tricolor	287	44.25	33	4	3	2	1	1	1	0	0	1	5	0	2	5	1	0	0	0	0
M01639_208_000000000-J7FTG_1_2108_10623_10089	59	Ambiguous arvensis complex	302	45.03	0	0	0	0	0	23	28	0	2	1	0	1	0	1	0	3	0	0	0
M01639_208_000000000-J7FTG_1_2117_12118_24315	59	V. tricolor	291	42.27	14	13	26	6	0	0	0	0	0	0	0	0	0	0	0	0	0	0	0
M01639_208_000000000-J7FTG_1_1105_5540_19094	58	V. hymettia	312	41.35	0	0	0	0	0	0	0	0	0	0	0	0	0	58	0	0	0	0	0
M01639_208_000000000-J7FTG_1_1106_8365_4099	58	V. hymettia	290	43.79	0	0	0	0	0	0	0	0	0	0	0	57	0	1	0	0	0	0	0
M01639_208_000000000-J7FTG_1_2103_26163_8089	58	Ambiguous arvensis complex	306	45.10	0	0	0	0	1	0	0	0	0	0	0	0	0	2	55	0	0	0	0
M01639_208_000000000-J7FTG_1_2103_21102_5554	58	Ambiguous arvensis complex	289	43.94	0	0	0	0	0	2	0	1	1	0	0	5	0	49	0	0	0	0	0
M01639_208_000000000-J7FTG_1_1107_23447_14100	58	V. tricolor	289	41.87	1	49	3	5	0	0	0	0	0	0	0	0	0	0	0	0	0	0	0
M01639_208_000000000-J7FTG_1_1113_24977_16936	58	Ambiguous kitaibeliana/hymettia	304	44.74	0	0	0	0	0	0	0	8	0	0	0	10	3	32	5	0	0	0	0
M01639_208_000000000-J7FTG_1_1111_26697_11439	57	V. tricolor	310	43.87	3	8	36	10	0	0	0	0	0	0	0	0	0	0	0	0	0	0	0
M01639_208_000000000-J7FTG_1_1116_11876_17861	57	V. arvensis	312	44.23	0	0	0	0	0	35	22	0	0	0	0	0	0	0	0	0	0	0	0
M01639_208_000000000-J7FTG_1_2107_5106_10562	57	Ambiguous Gr. tricolor	309	43.69	32	0	0	2	23	0	0	0	0	0	0	0	0	0	0	0	0	0	0
M01639_208_000000000-J7FTG_1_1111_21881_14706	57	Ambiguous Sect. Melanium	294	42.52	0	0	0	0	0	0	0	0	0	0	0	0	0	0	0	0	4	32	21
M01639_208_000000000-J7FTG_1_1119_16107_9047	56	V. aetholica	308	44.48	0	0	0	0	0	0	0	0	0	0	0	0	0	0	0	0	56	0	0
M01639_208_000000000-J7FTG_1_1105_19015_3314	56	V. etrusca	294	41.84	0	0	0	0	0	0	0	0	0	0	0	0	0	0	0	0	0	56	0
M01639_208_000000000-J7FTG_1_2113_16704_4576	56	V. etrusca	300	41.67	0	0	0	0	0	0	0	0	0	0	0	0	0	0	0	0	0	56	0
M01639_208_000000000-J7FTG_1_1104_7319_18562	56	V. tricolor	289	42.91	0	53	3	0	0	0	0	0	0	0	0	0	0	0	0	0	0	0	0
M01639_208_000000000-J7FTG_1_2101_16481_5360	56	V. arvensis	224	42.41	0	0	0	0	0	14	42	0	0	0	0	0	0	0	0	0	0	0	0
M01639_208_000000000-J7FTG_1_1114_24125_18902	56	V. arvensis	293	43.00	0	0	0	0	0	24	32	0	0	0	0	0	0	0	0	0	0	0	0
M01639_208_000000000-J7FTG_1_1104_15703_23214	55	V. hymettia	304	43.42	0	0	0	0	0	0	0	0	0	0	0	0	0	0	0	55	0	0	0
M01639_208_000000000-J7FTG_1_1117_10095_7364	55	V. hymettia	311	41.80	0	0	0	0	0	0	0	0	0	0	0	0	0	55	0	0	0	0	0
M01639_208_000000000-J7FTG_1_1110_6562_17486	55	V. etrusca	304	44.41	0	0	0	0	0	0	0	0	0	0	0	0	0	0	0	0	0	55	0
M01639_208_000000000-J7FTG_1_1119_3602_17258	55	Ambiguous arvensis complex	303	44.22	0	0	0	0	51	1	0	0	0	0	0	1	0	2	0	0	0	0	0
M01639_208_000000000-J7FTG_1_1106_16604_9510	55	Ambiguous arvensis complex	306	46.08	0	0	0	0	1	0	0	0	49	0	0	0	0	0	5	0	0	0	0
M01639_208_000000000-J7FTG_1_1103_28570_18223	55	V. tricolor	292	41.78	42	5	2	6	0	0	0	0	0	0	0	0	0	0	0	0	0	0	0
M01639_208_000000000-J7FTG_1_1101_7141_14913	55	Ambiguous Gr. tricolor	313	41.53	4	0	2	1	0	0	0	0	0	1	0	0	0	40	3	4	0	0	0
M01639_208_000000000-J7FTG_1_1115_8485_8639	55	Ambiguous Gr. tricolor	292	43.49	0	0	1	2	0	6	5	0	0	0	0	40	1	0	0	0	0	0	0
M01639_208_000000000-J7FTG_1_1114_21695_12322	55	V. arvensis	232	40.09	0	0	0	0	0	24	31	0	0	0	0	0	0	0	0	0	0	0	0
M01639_208_000000000-J7FTG_1_1105_21699_9854	54	V. etrusca	292	43.84	0	0	0	0	0	0	0	0	0	0	0	0	0	0	0	0	0	54	0
M01639_208_000000000-J7FTG_1_1119_25018_8264	54	V. etrusca	293	41.64	0	0	0	0	0	0	0	0	0	0	0	0	0	0	0	0	0	54	0
M01639_208_000000000-J7FTG_1_2109_17352_16752	54	Ambiguous arvensis complex	314	44.90	0	0	0	0	2	0	0	0	52	0	0	0	0	0	0	0	0	0	0
M01639_208_000000000-J7FTG_1_1119_5656_13049	54	Ambiguous kitaibeliana/hymettia	303	42.57	0	0	0	0	0	0	0	1	0	0	0	4	1	43	3	2	0	0	0
M01639_208_000000000-J7FTG_1_2101_12237_15403	54	Ambiguous Gr. tricolor	290	43.45	0	0	5	2	0	0	2	0	4	0	1	39	0	1	0	0	0	0	0
M01639_208_000000000-J7FTG_1_2101_21203_14709	54	V. arvensis	312	45.19	0	0	0	0	0	29	25	0	0	0	0	0	0	0	0	0	0	0	0
M01639_208_000000000-J7FTG_1_1105_24446_2661	54	Ambiguous arvensis complex	303	44.55	0	0	0	0	0	1	1	9	3	0	0	3	4	25	8	0	0	0	0
M01639_208_000000000-J7FTG_1_1106_15027_14842	53	V. hymettia	295	43.73	0	0	0	0	0	0	0	0	0	0	0	0	0	53	0	0	0	0	0
M01639_208_000000000-J7FTG_1_1113_6543_14448	53	V. tricolor	291	42.27	53	0	0	0	0	0	0	0	0	0	0	0	0	0	0	0	0	0	0
M01639_208_000000000-J7FTG_1_1119_8673_22273	53	V. hymettia	253	47.04	0	0	0	0	0	0	0	0	0	0	0	0	53	0	0	0	0	0	0
M01639_208_000000000-J7FTG_1_1119_8741_13985	53	V. hymettia	313	41.21	0	0	0	0	0	0	0	0	0	0	0	0	0	53	0	0	0	0	0
M01639_208_000000000-J7FTG_1_2103_25368_16534	53	V. hymettia	289	42.91	0	0	0	0	0	0	0	0	0	0	0	0	0	53	0	0	0	0	0
M01639_208_000000000-J7FTG_1_2116_16597_12780	53	V. hymettia	303	43.89	0	0	0	0	0	0	0	0	0	0	0	0	0	53	0	0	0	0	0
M01639_208_000000000-J7FTG_1_2118_3846_18182	53	V. aetholica	292	43.84	0	0	0	0	0	0	0	0	0	0	0	0	0	0	0	0	53	0	0
M01639_208_000000000-J7FTG_1_2114_16089_3108	53	Ambiguous kitaibeliana/hymettia	292	42.81	0	0	0	0	0	0	0	0	4	0	0	0	0	49	0	0	0	0	0
M01639_208_000000000-J7FTG_1_2103_23254_21076	53	Ambiguous Gr. tricolor	288	43.75	3	0	0	2	0	0	0	0	0	0	0	45	1	1	1	0	0	0	0
M01639_208_000000000-J7FTG_1_1119_11533_8189	53	Ambiguous Gr. tricolor	289	42.91	0	0	6	0	0	1	1	0	44	0	0	1	0	0	0	0	0	0	0
M01639_208_000000000-J7FTG_1_1107_24030_4668	53	V. tricolor	292	42.47	7	42	1	3	0	0	0	0	0	0	0	0	0	0	0	0	0	0	0
M01639_208_000000000-J7FTG_1_2104_5800_7556	53	Ambiguous arvensis complex	315	44.44	0	0	0	0	4	0	0	0	41	0	1	4	1	0	2	0	0	0	0
M01639_208_000000000-J7FTG_1_2119_8649_18569	53	Ambiguous arvensis complex	289	43.25	0	0	0	0	0	3	0	2	6	0	0	41	0	1	0	0	0	0	0
M01639_208_000000000-J7FTG_1_1106_16766_2224	53	V. arvensis	312	43.91	0	0	0	0	0	17	36	0	0	0	0	0	0	0	0	0	0	0	0
M01639_208_000000000-J7FTG_1_1101_16362_19887	53	V. arvensis	302	44.04	0	0	0	0	0	31	22	0	0	0	0	0	0	0	0	0	0	0	0
M01639_208_000000000-J7FTG_1_1116_14840_16842	53	Ambiguous arvensis complex	289	44.29	0	0	0	0	0	4	0	8	3	0	0	27	0	11	0	0	0	0	0
M01639_208_000000000-J7FTG_1_1102_27154_8721	52	V. hymettia	259	44.79	0	0	0	0	0	0	0	0	0	0	0	0	0	0	52	0	0	0	0
M01639_208_000000000-J7FTG_1_1109_21655_8272	52	V. kitaibeliana	306	44.77	0	0	0	0	0	0	0	0	52	0	0	0	0	0	0	0	0	0	0
M01639_208_000000000-J7FTG_1_1110_23790_22587	52	V. etrusca	188	50.53	0	0	0	0	0	0	0	0	0	0	0	0	0	0	0	0	0	52	0
M01639_208_000000000-J7FTG_1_2111_13342_12585	52	V. etrusca	289	42.56	0	0	0	0	0	0	0	0	0	0	0	0	0	0	0	0	0	52	0
M01639_208_000000000-J7FTG_1_1106_24494_22173	52	Ambiguous Gr. tricolor	311	42.12	51	0	0	0	0	0	0	0	0	1	0	0	0	0	0	0	0	0	0
M01639_208_000000000-J7FTG_1_1101_12905_14359	52	Ambiguous kitaibeliana/hymettia	295	43.05	0	0	0	0	0	0	0	0	0	4	0	0	0	0	0	48	0	0	0
M01639_208_000000000-J7FTG_1_1101_9041_20826	52	Ambiguous Gr. tricolor	319	41.07	0	2	1	0	1	0	0	0	0	1	0	0	0	46	1	0	0	0	0
M01639_208_000000000-J7FTG_1_2117_16552_3813	52	V. hymettia	302	43.71	0	0	0	0	0	0	0	0	0	0	0	6	2	44	0	0	0	0	0
M01639_208_000000000-J7FTG_1_1115_16495_21711	52	Ambiguous arvensis complex	289	43.94	0	0	0	0	0	1	3	1	3	0	0	43	0	1	0	0	0	0	0
M01639_208_000000000-J7FTG_1_2114_17586_17960	52	V. tricolor	281	37.72	12	0	0	40	0	0	0	0	0	0	0	0	0	0	0	0	0	0	0
M01639_208_000000000-J7FTG_1_1116_22024_10939	52	Ambiguous Gr. tricolor	288	44.44	2	5	4	39	1	0	0	0	1	0	0	0	0	0	0	0	0	0	0
M01639_208_000000000-J7FTG_1_2105_21342_21706	52	Ambiguous Gr. tricolor	289	43.25	0	0	1	0	0	0	0	0	1	0	0	32	0	18	0	0	0	0	0
M01639_208_000000000-J7FTG_1_1119_18425_9893	52	Ambiguous Gr. tricolor	305	41.97	4	0	1	0	0	3	0	0	5	1	0	2	3	27	5	1	0	0	0
M01639_208_000000000-J7FTG_1_2103_24621_20919	52	V. tricolor	289	43.60	0	10	17	25	0	0	0	0	0	0	0	0	0	0	0	0	0	0	0
M01639_208_000000000-J7FTG_1_1113_21054_11519	51	V. arvensis	296	40.88	0	0	0	0	51	0	0	0	0	0	0	0	0	0	0	0	0	0	0
M01639_208_000000000-J7FTG_1_1113_4042_9453	51	V. aetholica	291	43.99	0	0	0	0	0	0	0	0	0	0	0	0	0	0	0	0	51	0	0
M01639_208_000000000-J7FTG_1_1118_12266_15546	51	V. hymettia	316	41.46	0	0	0	0	0	0	0	0	0	0	0	0	0	51	0	0	0	0	0
M01639_208_000000000-J7FTG_1_2105_11811_9890	51	V. aetholica	287	41.46	0	0	0	0	0	0	0	0	0	0	0	0	0	0	0	0	51	0	0
M01639_208_000000000-J7FTG_1_2106_17070_18133	51	V. etrusca	297	40.74	0	0	0	0	0	0	0	0	0	0	0	0	0	0	0	0	0	51	0
M01639_208_000000000-J7FTG_1_1113_23827_13450	51	Ambiguous Sect. Melanium	292	44.52	0	0	0	0	0	0	0	0	0	0	0	0	0	0	0	0	50	1	0
M01639_208_000000000-J7FTG_1_1115_15917_11868	51	Ambiguous Sect. Melanium	302	44.04	0	0	0	0	0	0	0	0	0	0	0	0	0	0	0	0	0	47	4
M01639_208_000000000-J7FTG_1_2112_29003_11088	51	Ambiguous arvensis complex	305	44.26	0	0	0	0	1	1	1	0	0	0	0	43	4	1	0	0	0	0	0
M01639_208_000000000-J7FTG_1_2102_11215_7352	51	Ambiguous kitaibeliana/hymettia	295	43.05	0	0	0	0	0	0	0	0	0	9	0	0	0	0	0	42	0	0	0
M01639_208_000000000-J7FTG_1_1118_18825_17406	51	V. tricolor	291	41.58	36	10	4	1	0	0	0	0	0	0	0	0	0	0	0	0	0	0	0
M01639_208_000000000-J7FTG_1_2109_15636_18544	51	Ambiguous kitaibeliana/hymettia	301	42.52	0	0	0	0	0	0	0	0	16	0	0	0	0	35	0	0	0	0	0
M01639_208_000000000-J7FTG_1_2106_20370_17529	51	V. arvensis	224	42.41	0	0	0	0	0	34	17	0	0	0	0	0	0	0	0	0	0	0	0
M01639_208_000000000-J7FTG_1_2119_10071_10826	51	Ambiguous arvensis complex	312	44.23	0	0	0	0	1	2	0	1	1	6	1	3	2	2	1	31	0	0	0
M01639_208_000000000-J7FTG_1_1106_16957_22220	51	V. arvensis	226	42.04	0	0	0	0	0	21	30	0	0	0	0	0	0	0	0	0	0	0	0
M01639_208_000000000-J7FTG_1_1106_4837_6207	51	Ambiguous kitaibeliana/hymettia	212	43.87	0	0	0	0	0	0	0	0	0	21	0	0	0	0	0	30	0	0	0
M01639_208_000000000-J7FTG_1_2106_11425_5834	51	Ambiguous Gr. tricolor	290	43.10	2	1	5	28	1	1	0	0	0	1	0	4	0	1	7	0	0	0	0
M01639_208_000000000-J7FTG_1_1107_27689_13071	51	Ambiguous Gr. tricolor	307	42.67	0	0	1	4	1	0	0	0	4	2	0	3	0	28	7	1	0	0	0
M01639_208_000000000-J7FTG_1_2114_23697_23507	51	V. tricolor	282	37.23	27	0	0	24	0	0	0	0	0	0	0	0	0	0	0	0	0	0	0
M01639_208_000000000-J7FTG_1_1113_21956_15115	50	V. aetholica	293	43.69	0	0	0	0	0	0	0	0	0	0	0	0	0	0	0	0	50	0	0
M01639_208_000000000-J7FTG_1_2111_9697_18286	50	V. hymettia	290	42.76	0	0	0	0	0	0	0	0	0	0	0	0	0	50	0	0	0	0	0
M01639_208_000000000-J7FTG_1_1107_13882_15740	50	V. etrusca	295	42.03	0	0	0	0	0	0	0	0	0	0	0	0	0	0	0	0	0	50	0
M01639_208_000000000-J7FTG_1_2107_10374_9086	50	V. arvensis	312	44.55	0	0	0	0	49	1	0	0	0	0	0	0	0	0	0	0	0	0	0
M01639_208_000000000-J7FTG_1_1104_22547_23698	50	Ambiguous Gr. tricolor	289	43.25	0	0	1	0	0	0	0	0	0	0	0	48	0	1	0	0	0	0	0
M01639_208_000000000-J7FTG_1_1116_14864_5448	50	Ambiguous arvensis complex	289	43.25	0	0	0	0	0	1	0	0	2	0	0	1	0	46	0	0	0	0	0
M01639_208_000000000-J7FTG_1_1108_4329_15220	50	V. tricolor	289	41.87	0	45	5	0	0	0	0	0	0	0	0	0	0	0	0	0	0	0	0
M01639_208_000000000-J7FTG_1_2116_14212_24093	50	V. tricolor	291	42.27	43	5	1	1	0	0	0	0	0	0	0	0	0	0	0	0	0	0	0
M01639_208_000000000-J7FTG_1_1113_25475_3804	50	V. tricolor	291	41.92	41	1	3	5	0	0	0	0	0	0	0	0	0	0	0	0	0	0	0
M01639_208_000000000-J7FTG_1_2115_21366_12700	50	Ambiguous Gr. tricolor	308	42.86	0	0	0	2	2	0	0	0	3	1	0	1	0	39	2	0	0	0	0
M01639_208_000000000-J7FTG_1_1108_20025_14270	50	Ambiguous arvensis complex	315	44.13	0	0	0	0	2	0	0	0	39	0	0	0	2	0	7	0	0	0	0
M01639_208_000000000-J7FTG_1_2113_10561_4353	50	Ambiguous Gr. tricolor	290	43.45	0	1	0	5	6	0	0	0	0	0	0	36	0	0	2	0	0	0	0
M01639_208_000000000-J7FTG_1_1104_7874_5687	50	V. tricolor	290	42.76	36	7	3	4	0	0	0	0	0	0	0	0	0	0	0	0	0	0	0
M01639_208_000000000-J7FTG_1_2104_10751_23506	50	V. tricolor	289	43.25	0	26	2	22	0	0	0	0	0	0	0	0	0	0	0	0	0	0	0
M01639_208_000000000-J7FTG_1_1103_12281_7175	49	V. tricolor	292	41.10	49	0	0	0	0	0	0	0	0	0	0	0	0	0	0	0	0	0	0
M01639_208_000000000-J7FTG_1_1108_7390_8350	49	V. aetholica	292	43.49	0	0	0	0	0	0	0	0	0	0	0	0	0	0	0	0	49	0	0
M01639_208_000000000-J7FTG_1_1113_20495_16953	49	V. tricolor	291	42.27	49	0	0	0	0	0	0	0	0	0	0	0	0	0	0	0	0	0	0
M01639_208_000000000-J7FTG_1_1113_23376_12961	49	V. tricolor	313	44.41	0	0	49	0	0	0	0	0	0	0	0	0	0	0	0	0	0	0	0
M01639_208_000000000-J7FTG_1_2105_3577_19866	49	V. hymettia	311	41.80	0	0	0	0	0	0	0	0	0	0	0	0	0	49	0	0	0	0	0
M01639_208_000000000-J7FTG_1_2116_13103_9119	49	V. tricolor	291	41.24	0	49	0	0	0	0	0	0	0	0	0	0	0	0	0	0	0	0	0
M01639_208_000000000-J7FTG_1_2117_23719_17807	49	V. tricolor	291	42.61	49	0	0	0	0	0	0	0	0	0	0	0	0	0	0	0	0	0	0
M01639_208_000000000-J7FTG_1_1109_16223_3054	49	V. etrusca	303	44.22	0	0	0	0	0	0	0	0	0	0	0	0	0	0	0	0	0	49	0
M01639_208_000000000-J7FTG_1_1116_26568_10859	49	V. etrusca	296	41.22	0	0	0	0	0	0	0	0	0	0	0	0	0	0	0	0	0	49	0
M01639_208_000000000-J7FTG_1_2102_20991_15562	49	V. eugeniae	294	43.20	0	0	0	0	0	0	0	0	0	0	0	0	0	0	0	0	0	0	49
M01639_208_000000000-J7FTG_1_2116_6504_5927	49	Ambiguous Gr. tricolor	212	41.98	0	0	0	48	1	0	0	0	0	0	0	0	0	0	0	0	0	0	0
M01639_208_000000000-J7FTG_1_2105_22872_19504	49	Ambiguous Sect. Melanium	293	41.64	0	0	0	0	0	0	0	0	0	0	0	0	0	48	0	0	0	1	0
M01639_208_000000000-J7FTG_1_1113_22691_18842	49	Ambiguous kitaibeliana/hymettia	299	44.15	0	0	0	0	0	0	0	0	0	3	0	0	0	0	0	46	0	0	0
M01639_208_000000000-J7FTG_1_2116_11141_21536	49	Ambiguous kitaibeliana/hymettia	304	43.75	0	0	0	0	0	0	0	1	0	0	0	0	0	46	0	2	0	0	0
M01639_208_000000000-J7FTG_1_1117_23519_15415	49	V. tricolor	292	42.47	45	4	0	0	0	0	0	0	0	0	0	0	0	0	0	0	0	0	0
M01639_208_000000000-J7FTG_1_2116_11020_12564	49	Ambiguous Gr. tricolor	313	41.53	38	0	3	0	0	0	0	4	0	4	0	0	0	0	0	0	0	0	0
M01639_208_000000000-J7FTG_1_1102_13682_2918	49	Ambiguous arvensis complex	303	43.23	0	0	0	0	0	2	0	0	0	0	0	36	11	0	0	0	0	0	0
M01639_208_000000000-J7FTG_1_2110_9494_9179	49	Ambiguous kitaibeliana/hymettia	304	43.09	0	0	0	0	0	0	0	3	0	0	0	7	0	35	0	4	0	0	0
M01639_208_000000000-J7FTG_1_1108_7569_4619	49	V. tricolor	311	44.37	0	31	0	18	0	0	0	0	0	0	0	0	0	0	0	0	0	0	0
M01639_208_000000000-J7FTG_1_2104_17726_7902	49	V. tricolor	283	37.46	24	0	0	25	0	0	0	0	0	0	0	0	0	0	0	0	0	0	0
M01639_208_000000000-J7FTG_1_2112_11580_13142	48	V. arvensis	307	46.25	0	0	0	0	48	0	0	0	0	0	0	0	0	0	0	0	0	0	0
M01639_208_000000000-J7FTG_1_1102_13854_4850	48	V. hymettia	303	43.23	0	0	0	0	0	0	0	0	0	0	0	0	0	0	0	48	0	0	0
M01639_208_000000000-J7FTG_1_1107_10721_9846	48	V. hymettia	291	42.96	0	0	0	0	0	0	0	0	0	0	0	48	0	0	0	0	0	0	0
M01639_208_000000000-J7FTG_1_1115_16970_3754	48	V. hymettia	314	40.76	0	0	0	0	0	0	0	0	0	0	0	0	0	48	0	0	0	0	0
M01639_208_000000000-J7FTG_1_1117_7231_5515	48	V. tricolor	273	42.12	48	0	0	0	0	0	0	0	0	0	0	0	0	0	0	0	0	0	0
M01639_208_000000000-J7FTG_1_2103_22557_12034	48	V. aetholica	291	43.99	0	0	0	0	0	0	0	0	0	0	0	0	0	0	0	0	48	0	0
M01639_208_000000000-J7FTG_1_2111_11183_18518	48	V. aetholica	292	43.84	0	0	0	0	0	0	0	0	0	0	0	0	0	0	0	0	48	0	0
M01639_208_000000000-J7FTG_1_2114_13880_8257	48	V. aetholica	307	44.30	0	0	0	0	0	0	0	0	0	0	0	0	0	0	0	0	48	0	0
M01639_208_000000000-J7FTG_1_2115_14897_23353	48	V. tricolor	295	42.03	0	46	0	2	0	0	0	0	0	0	0	0	0	0	0	0	0	0	0
M01639_208_000000000-J7FTG_1_1117_5867_4593	48	Ambiguous arvensis complex	176	47.16	0	0	0	0	2	0	1	45	0	0	0	0	0	0	0	0	0	0	0
M01639_208_000000000-J7FTG_1_1113_21036_16068	48	Ambiguous Gr. tricolor	314	41.40	0	1	0	0	1	0	0	0	0	0	0	1	0	37	1	7	0	0	0
M01639_208_000000000-J7FTG_1_1105_21950_2746	48	V. tricolor	312	42.63	10	1	34	3	0	0	0	0	0	0	0	0	0	0	0	0	0	0	0
M01639_208_000000000-J7FTG_1_1109_8618_5748	48	Ambiguous arvensis complex	306	43.46	0	0	0	0	1	11	33	0	0	0	0	0	2	0	0	1	0	0	0
M01639_208_000000000-J7FTG_1_2107_27704_13041	48	V. arvensis	309	43.37	0	0	0	0	0	27	21	0	0	0	0	0	0	0	0	0	0	0	0
M01639_208_000000000-J7FTG_1_1106_22887_9979	48	Ambiguous Gr. tricolor	289	43.94	0	0	1	0	0	17	0	0	3	0	0	27	0	0	0	0	0	0	0
M01639_208_000000000-J7FTG_1_1102_13859_10992	48	Ambiguous Gr. tricolor	291	42.61	0	6	15	26	0	0	0	0	0	0	0	0	1	0	0	0	0	0	0
M01639_208_000000000-J7FTG_1_2114_12524_11508	47	V. arvensis	306	39.87	0	0	0	0	47	0	0	0	0	0	0	0	0	0	0	0	0	0	0
M01639_208_000000000-J7FTG_1_2112_11513_7085	47	V. arvensis	313	44.41	0	0	0	0	47	0	0	0	0	0	0	0	0	0	0	0	0	0	0
M01639_208_000000000-J7FTG_1_1119_5446_12397	47	V. tricolor	294	41.50	0	0	47	0	0	0	0	0	0	0	0	0	0	0	0	0	0	0	0
M01639_208_000000000-J7FTG_1_2104_6404_15374	47	V. hymettia	315	41.59	0	0	0	0	0	0	0	0	0	0	0	0	0	47	0	0	0	0	0
M01639_208_000000000-J7FTG_1_2118_12440_18008	47	V. hymettia	294	43.54	0	0	0	0	0	0	0	0	0	0	0	0	0	47	0	0	0	0	0
M01639_208_000000000-J7FTG_1_1116_15133_9034	47	V. etrusca	295	42.03	0	0	0	0	0	0	0	0	0	0	0	0	0	0	0	0	0	47	0
M01639_208_000000000-J7FTG_1_2114_2441_14569	47	V. etrusca	296	41.55	0	0	0	0	0	0	0	0	0	0	0	0	0	0	0	0	0	47	0
M01639_208_000000000-J7FTG_1_2114_9071_17332	47	V. etrusca	188	50.00	0	0	0	0	0	0	0	0	0	0	0	0	0	0	0	0	0	47	0
M01639_208_000000000-J7FTG_1_2115_28385_8774	47	V. etrusca	299	42.14	0	0	0	0	0	0	0	0	0	0	0	0	0	0	0	0	0	47	0
M01639_208_000000000-J7FTG_1_1104_10770_3139	47	Ambiguous Sect. Melanium	299	41.47	0	0	0	0	0	0	0	0	0	0	0	0	0	0	0	0	0	3	44
M01639_208_000000000-J7FTG_1_2119_10040_19753	47	V. arvensis	309	43.69	0	0	0	0	0	7	40	0	0	0	0	0	0	0	0	0	0	0	0
M01639_208_000000000-J7FTG_1_1112_14898_8233	47	Ambiguous kitaibeliana/hymettia	295	43.39	0	0	0	0	0	0	0	0	0	8	0	0	0	0	0	39	0	0	0
M01639_208_000000000-J7FTG_1_2119_24868_7709	47	Ambiguous kitaibeliana/hymettia	315	43.81	0	0	0	0	0	0	0	0	11	0	0	0	0	0	36	0	0	0	0
M01639_208_000000000-J7FTG_1_2111_16782_11512	47	Ambiguous kitaibeliana/hymettia	282	43.97	0	0	0	0	0	0	0	0	0	12	0	0	0	0	0	35	0	0	0
M01639_208_000000000-J7FTG_1_1102_22121_24431	47	Ambiguous Gr. tricolor	289	43.94	0	0	2	0	0	4	1	4	4	0	0	31	0	1	0	0	0	0	0
M01639_208_000000000-J7FTG_1_1108_4639_13969	47	V. tricolor	307	43.65	5	7	30	5	0	0	0	0	0	0	0	0	0	0	0	0	0	0	0
M01639_208_000000000-J7FTG_1_2115_13347_16460	47	Ambiguous arvensis complex	305	44.59	0	0	0	0	1	2	7	2	0	0	0	5	30	0	0	0	0	0	0
M01639_208_000000000-J7FTG_1_1118_9951_12349	47	V. tricolor	289	41.52	13	25	5	4	0	0	0	0	0	0	0	0	0	0	0	0	0	0	0
M01639_208_000000000-J7FTG_1_2118_17731_18754	46	V. arvensis	308	45.13	0	0	0	0	46	0	0	0	0	0	0	0	0	0	0	0	0	0	0
M01639_208_000000000-J7FTG_1_1112_22771_14291	46	V. hymettia	315	41.59	0	0	0	0	0	0	0	0	0	0	0	0	0	46	0	0	0	0	0
M01639_208_000000000-J7FTG_1_1103_26633_7795	46	V. hymettia	313	45.05	0	0	0	0	0	0	0	0	0	0	0	0	0	0	46	0	0	0	0
M01639_208_000000000-J7FTG_1_2109_26409_13906	46	V. aetholica	295	41.69	0	0	0	0	0	0	0	0	0	0	0	0	0	0	0	0	46	0	0
M01639_208_000000000-J7FTG_1_2111_17990_4839	46	V. aetholica	265	42.26	0	0	0	0	0	0	0	0	0	0	0	0	0	0	0	0	46	0	0
M01639_208_000000000-J7FTG_1_2116_22350_23465	46	V. hymettia	302	43.71	0	0	0	0	0	0	0	0	0	0	0	0	0	46	0	0	0	0	0
M01639_208_000000000-J7FTG_1_1103_24486_13680	46	V. etrusca	316	40.82	0	0	0	0	0	0	0	0	0	0	0	0	0	0	0	0	0	46	0
M01639_208_000000000-J7FTG_1_1110_13583_16081	46	V. etrusca	302	41.72	0	0	0	0	0	0	0	0	0	0	0	0	0	0	0	0	0	46	0
M01639_208_000000000-J7FTG_1_2113_20859_5423	46	V. eugeniae	287	43.21	0	0	0	0	0	0	0	0	0	0	0	0	0	0	0	0	0	0	46
M01639_208_000000000-J7FTG_1_2114_28123_6741	46	Ambiguous kitaibeliana/hymettia	295	44.41	0	0	0	0	0	0	0	0	0	1	0	0	0	0	0	45	0	0	0
M01639_208_000000000-J7FTG_1_2111_10485_14729	46	V. hymettia	313	40.89	0	0	0	0	0	0	0	0	0	0	0	0	0	45	1	0	0	0	0
M01639_208_000000000-J7FTG_1_2102_25740_19071	46	Ambiguous kitaibeliana/hymettia	289	43.60	0	0	0	0	0	0	0	0	1	0	0	0	0	45	0	0	0	0	0
M01639_208_000000000-J7FTG_1_1108_22401_24258	46	V. tricolor	291	42.27	44	1	0	1	0	0	0	0	0	0	0	0	0	0	0	0	0	0	0
M01639_208_000000000-J7FTG_1_1119_21583_22487	46	Ambiguous kitaibeliana/hymettia	294	43.88	0	0	0	0	0	0	0	0	0	3	0	0	0	0	0	43	0	0	0
M01639_208_000000000-J7FTG_1_2102_23935_15052	46	Ambiguous kitaibeliana/hymettia	296	43.24	0	0	0	0	0	0	0	0	0	6	0	0	0	0	0	40	0	0	0
M01639_208_000000000-J7FTG_1_2110_7327_4071	46	V. hymettia	306	45.10	0	0	0	0	0	0	0	0	0	0	0	0	1	10	35	0	0	0	0
M01639_208_000000000-J7FTG_1_1108_9413_12078	46	Ambiguous arvensis complex	295	42.71	0	0	0	0	0	1	0	0	0	10	0	0	0	0	0	35	0	0	0
M01639_208_000000000-J7FTG_1_1111_26294_14824	46	V. tricolor	281	38.08	17	0	0	29	0	0	0	0	0	0	0	0	0	0	0	0	0	0	0
M01639_208_000000000-J7FTG_1_2104_13662_9848	46	Ambiguous Gr. tricolor	311	44.05	27	0	0	4	15	0	0	0	0	0	0	0	0	0	0	0	0	0	0
M01639_208_000000000-J7FTG_1_1103_7494_20653	46	V. arvensis	313	44.09	0	0	0	0	0	27	19	0	0	0	0	0	0	0	0	0	0	0	0
M01639_208_000000000-J7FTG_1_1107_23102_4959	45	V. aetholica	292	44.18	0	0	0	0	0	0	0	0	0	0	0	0	0	0	0	0	45	0	0
M01639_208_000000000-J7FTG_1_1119_13671_22982	45	V. aetholica	292	43.49	0	0	0	0	0	0	0	0	0	0	0	0	0	0	0	0	45	0	0
M01639_208_000000000-J7FTG_1_2114_15890_11277	45	V. tricolor	291	41.24	44	1	0	0	0	0	0	0	0	0	0	0	0	0	0	0	0	0	0
M01639_208_000000000-J7FTG_1_1118_28656_9275	45	V. hymettia	303	44.88	0	0	0	0	0	0	0	0	0	0	0	0	0	44	1	0	0	0	0
M01639_208_000000000-J7FTG_1_2111_9727_17013	45	V. tricolor	311	43.09	0	41	0	4	0	0	0	0	0	0	0	0	0	0	0	0	0	0	0
M01639_208_000000000-J7FTG_1_1107_4364_11478	45	V. arvensis	304	43.75	0	0	0	0	0	6	39	0	0	0	0	0	0	0	0	0	0	0	0
M01639_208_000000000-J7FTG_1_1113_15607_11539	45	V. tricolor	291	42.61	37	8	0	0	0	0	0	0	0	0	0	0	0	0	0	0	0	0	0
M01639_208_000000000-J7FTG_1_2114_12459_23581	45	Ambiguous kitaibeliana/hymettia	195	43.08	0	0	0	0	0	0	0	0	0	0	2	16	27	0	0	0	0	0	0
M01639_208_000000000-J7FTG_1_1118_14651_8611	44	V. tricolor	289	41.87	0	44	0	0	0	0	0	0	0	0	0	0	0	0	0	0	0	0	0
M01639_208_000000000-J7FTG_1_2106_5378_11297	44	V. hymettia	295	40.68	0	0	0	0	0	0	0	0	0	0	0	0	0	44	0	0	0	0	0
M01639_208_000000000-J7FTG_1_2109_10949_20563	44	V. hymettia	303	43.56	0	0	0	0	0	0	0	0	0	0	0	0	0	0	0	44	0	0	0
M01639_208_000000000-J7FTG_1_2111_13064_7685	44	V. aetholica	292	45.21	0	0	0	0	0	0	0	0	0	0	0	0	0	0	0	0	44	0	0
M01639_208_000000000-J7FTG_1_1107_7307_19376	44	V. etrusca	299	41.47	0	0	0	0	0	0	0	0	0	0	0	0	0	0	0	0	0	44	0
M01639_208_000000000-J7FTG_1_2105_13096_22393	44	V. etrusca	188	48.94	0	0	0	0	0	0	0	0	0	0	0	0	0	0	0	0	0	44	0
M01639_208_000000000-J7FTG_1_2109_7259_14049	44	V. etrusca	284	41.55	0	0	0	0	0	0	0	0	0	0	0	0	0	0	0	0	0	44	0
M01639_208_000000000-J7FTG_1_2118_7398_2507	44	V. etrusca	298	40.94	0	0	0	0	0	0	0	0	0	0	0	0	0	0	0	0	0	44	0
M01639_208_000000000-J7FTG_1_1104_24891_3464	44	V. eugeniae	283	43.82	0	0	0	0	0	0	0	0	0	0	0	0	0	0	0	0	0	0	44
M01639_208_000000000-J7FTG_1_1117_6207_15420	44	V. eugeniae	293	43.69	0	0	0	0	0	0	0	0	0	0	0	0	0	0	0	0	0	0	44
M01639_208_000000000-J7FTG_1_1104_11791_2199	44	V. tricolor	313	43.77	0	0	43	1	0	0	0	0	0	0	0	0	0	0	0	0	0	0	0
M01639_208_000000000-J7FTG_1_2119_26341_17387	44	Ambiguous kitaibeliana/hymettia	295	43.39	0	0	0	0	0	0	0	0	0	1	0	0	0	0	0	43	0	0	0
M01639_208_000000000-J7FTG_1_1119_5130_19672	44	Ambiguous kitaibeliana/hymettia	300	42.00	0	0	0	0	0	0	0	0	5	0	0	0	0	39	0	0	0	0	0
M01639_208_000000000-J7FTG_1_1101_10245_22669	43	V. arvensis	307	45.93	0	0	0	0	43	0	0	0	0	0	0	0	0	0	0	0	0	0	0
M01639_208_000000000-J7FTG_1_1113_6023_7436	43	V. kitaibeliana	289	43.94	0	0	0	0	0	0	0	0	43	0	0	0	0	0	0	0	0	0	0
M01639_208_000000000-J7FTG_1_1118_9390_19840	43	V. tricolor	292	41.44	0	0	43	0	0	0	0	0	0	0	0	0	0	0	0	0	0	0	0
M01639_208_000000000-J7FTG_1_2110_15486_7161	43	V. tricolor	294	41.84	0	0	43	0	0	0	0	0	0	0	0	0	0	0	0	0	0	0	0
M01639_208_000000000-J7FTG_1_2112_15421_19345	43	V. kitaibeliana	311	45.02	0	0	0	0	0	0	0	0	43	0	0	0	0	0	0	0	0	0	0
M01639_208_000000000-J7FTG_1_2116_22127_7996	43	V. aetholica	307	43.65	0	0	0	0	0	0	0	0	0	0	0	0	0	0	0	0	43	0	0
M01639_208_000000000-J7FTG_1_1111_7009_3834	43	V. etrusca	157	49.68	0	0	0	0	0	0	0	0	0	0	0	0	0	0	0	0	0	43	0
M01639_208_000000000-J7FTG_1_1117_19064_10810	43	Ambiguous Gr. tricolor	307	43.97	1	0	0	0	40	1	1	0	0	0	0	0	0	0	0	0	0	0	0
M01639_208_000000000-J7FTG_1_1115_20705_10858	43	Ambiguous Gr. tricolor	318	40.88	3	0	0	0	0	0	0	0	0	0	0	0	0	40	0	0	0	0	0
M01639_208_000000000-J7FTG_1_2102_20171_5438	43	Ambiguous Gr. tricolor	312	41.35	0	3	3	0	0	0	0	0	0	0	0	0	0	0	0	37	0	0	0
M01639_208_000000000-J7FTG_1_2102_17587_15251	43	Ambiguous arvensis complex	304	43.42	0	0	0	0	0	1	3	0	34	0	0	5	0	0	0	0	0	0	0
M01639_208_000000000-J7FTG_1_1115_14051_7806	43	Ambiguous arvensis complex	309	42.07	0	0	0	0	0	0	1	7	0	0	0	32	3	0	0	0	0	0	0
M01639_208_000000000-J7FTG_1_2103_8470_3182	43	V. arvensis	215	40.47	0	0	0	0	0	28	15	0	0	0	0	0	0	0	0	0	0	0	0
M01639_208_000000000-J7FTG_1_1102_17610_5796	43	Ambiguous Gr. tricolor	303	42.90	1	0	0	0	0	0	1	4	5	0	0	0	5	27	0	0	0	0	0
M01639_208_000000000-J7FTG_1_2118_21479_19315	43	V. arvensis	312	43.59	0	0	0	0	0	16	27	0	0	0	0	0	0	0	0	0	0	0	0
M01639_208_000000000-J7FTG_1_2117_10110_19833	43	V. tricolor	311	44.37	1	11	25	6	0	0	0	0	0	0	0	0	0	0	0	0	0	0	0
M01639_208_000000000-J7FTG_1_2107_13688_18191	42	V. arvensis	298	40.94	0	0	0	0	42	0	0	0	0	0	0	0	0	0	0	0	0	0	0
M01639_208_000000000-J7FTG_1_1105_20963_22611	42	V. aetholica	292	43.84	0	0	0	0	0	0	0	0	0	0	0	0	0	0	0	0	42	0	0
M01639_208_000000000-J7FTG_1_1117_7381_17066	42	V. tricolor	289	42.21	0	42	0	0	0	0	0	0	0	0	0	0	0	0	0	0	0	0	0
M01639_208_000000000-J7FTG_1_2104_2464_12921	42	V. hymettia	296	40.20	0	0	0	0	0	0	0	0	0	0	0	0	0	42	0	0	0	0	0
M01639_208_000000000-J7FTG_1_2108_25045_14821	42	V. aetholica	292	44.52	0	0	0	0	0	0	0	0	0	0	0	0	0	0	0	0	42	0	0
M01639_208_000000000-J7FTG_1_2115_25238_3661	42	V. tricolor	184	47.83	0	0	0	42	0	0	0	0	0	0	0	0	0	0	0	0	0	0	0
M01639_208_000000000-J7FTG_1_1107_23563_4200	42	V. etrusca	189	50.79	0	0	0	0	0	0	0	0	0	0	0	0	0	0	0	0	0	42	0
M01639_208_000000000-J7FTG_1_1115_14940_20092	42	V. etrusca	189	51.32	0	0	0	0	0	0	0	0	0	0	0	0	0	0	0	0	0	42	0
M01639_208_000000000-J7FTG_1_2103_3535_13703	42	V. etrusca	189	48.68	0	0	0	0	0	0	0	0	0	0	0	0	0	0	0	0	0	42	0
M01639_208_000000000-J7FTG_1_2107_18077_11361	42	V. etrusca	304	40.79	0	0	0	0	0	0	0	0	0	0	0	0	0	0	0	0	0	42	0
M01639_208_000000000-J7FTG_1_1105_15415_23932	42	V. eugeniae	282	43.62	0	0	0	0	0	0	0	0	0	0	0	0	0	0	0	0	0	0	42
M01639_208_000000000-J7FTG_1_1118_2919_15703	42	V. eugeniae	293	43.00	0	0	0	0	0	0	0	0	0	0	0	0	0	0	0	0	0	0	42
M01639_208_000000000-J7FTG_1_2116_22480_17060	42	V. hymettia	312	41.03	0	0	0	0	0	0	0	0	0	0	0	0	0	41	1	0	0	0	0
M01639_208_000000000-J7FTG_1_2101_13001_18975	42	Ambiguous kitaibeliana/hymettia	309	42.39	0	0	0	0	0	0	0	0	1	0	0	0	0	40	1	0	0	0	0
M01639_208_000000000-J7FTG_1_1113_9844_7507	42	Ambiguous arvensis complex	306	46.41	0	0	0	0	1	0	0	0	0	0	1	1	1	38	0	0	0	0	0
M01639_208_000000000-J7FTG_1_2103_24095_18344	42	Ambiguous kitaibeliana/hymettia	306	44.77	0	0	0	0	0	0	0	0	5	0	0	0	0	0	37	0	0	0	0
M01639_208_000000000-J7FTG_1_1113_27894_6871	42	V. tricolor	291	42.27	36	4	2	0	0	0	0	0	0	0	0	0	0	0	0	0	0	0	0
M01639_208_000000000-J7FTG_1_1110_20291_13684	42	Ambiguous kitaibeliana/hymettia	301	42.19	0	0	0	0	0	0	0	0	10	0	0	0	0	32	0	0	0	0	0
M01639_208_000000000-J7FTG_1_2117_15895_24806	42	Ambiguous kitaibeliana/hymettia	289	43.60	0	0	0	0	0	0	0	0	30	0	0	2	0	10	0	0	0	0	0
M01639_208_000000000-J7FTG_1_1103_5058_21629	42	V. arvensis	304	44.41	0	0	0	0	0	14	28	0	0	0	0	0	0	0	0	0	0	0	0
M01639_208_000000000-J7FTG_1_1106_28698_12092	42	Ambiguous Gr. tricolor	313	41.21	1	0	0	0	0	0	0	2	0	2	0	3	0	27	1	6	0	0	0
M01639_208_000000000-J7FTG_1_2111_6789_8835	42	Ambiguous arvensis complex	306	44.77	0	0	0	0	0	13	26	0	0	1	0	0	0	1	0	1	0	0	0
M01639_208_000000000-J7FTG_1_1105_23343_16809	41	V. kitaibeliana	287	43.55	0	0	0	0	0	0	0	0	0	0	41	0	0	0	0	0	0	0	0
M01639_208_000000000-J7FTG_1_2113_14032_4107	41	V. hymettia	300	42.33	0	0	0	0	0	0	0	0	0	0	0	0	0	41	0	0	0	0	0
M01639_208_000000000-J7FTG_1_1109_22584_17831	41	V. etrusca	295	41.69	0	0	0	0	0	0	0	0	0	0	0	0	0	0	0	0	0	41	0
M01639_208_000000000-J7FTG_1_1109_6644_17220	41	V. etrusca	295	41.02	0	0	0	0	0	0	0	0	0	0	0	0	0	0	0	0	0	41	0
M01639_208_000000000-J7FTG_1_1111_14850_22160	41	V. etrusca	294	41.50	0	0	0	0	0	0	0	0	0	0	0	0	0	0	0	0	0	41	0
M01639_208_000000000-J7FTG_1_1101_15518_11781	41	Ambiguous kitaibeliana/hymettia	296	43.58	0	0	0	0	0	0	0	0	0	1	0	0	0	0	0	40	0	0	0
M01639_208_000000000-J7FTG_1_2116_25312_19136	41	Ambiguous Gr. tricolor	311	41.48	0	0	1	0	0	0	0	0	0	1	1	0	0	38	0	0	0	0	0
M01639_208_000000000-J7FTG_1_1103_23149_16760	41	Ambiguous kitaibeliana/hymettia	302	44.37	0	0	0	0	0	0	0	1	0	0	0	2	0	36	2	0	0	0	0
M01639_208_000000000-J7FTG_1_1102_10141_15277	41	Ambiguous Gr. tricolor	322	40.68	34	0	0	0	0	0	0	0	0	2	0	0	0	2	0	3	0	0	0
M01639_208_000000000-J7FTG_1_1108_17835_3786	41	Ambiguous arvensis complex	289	44.64	0	0	0	0	0	6	0	1	1	0	0	31	0	2	0	0	0	0	0
M01639_208_000000000-J7FTG_1_1115_20487_8147	41	V. tricolor	310	43.23	0	31	0	10	0	0	0	0	0	0	0	0	0	0	0	0	0	0	0
M01639_208_000000000-J7FTG_1_1110_14590_2476	41	V. arvensis	306	43.79	0	0	0	0	0	14	27	0	0	0	0	0	0	0	0	0	0	0	0
M01639_208_000000000-J7FTG_1_2115_16887_25160	41	Ambiguous kitaibeliana/hymettia	293	43.00	0	0	0	0	0	0	0	0	0	16	0	0	0	0	0	25	0	0	0
M01639_208_000000000-J7FTG_1_1101_21045_8645	40	V. hymettia	289	42.91	0	0	0	0	0	0	0	0	0	0	0	0	0	40	0	0	0	0	0
M01639_208_000000000-J7FTG_1_1108_18344_11249	40	V. kitaibeliana	315	43.49	0	0	0	0	0	0	0	0	40	0	0	0	0	0	0	0	0	0	0
M01639_208_000000000-J7FTG_1_1109_7221_17995	40	V. aetholica	222	39.64	0	0	0	0	0	0	0	0	0	0	0	0	0	0	0	0	40	0	0
M01639_208_000000000-J7FTG_1_1115_23943_14607	40	V. aetholica	294	43.54	0	0	0	0	0	0	0	0	0	0	0	0	0	0	0	0	40	0	0
M01639_208_000000000-J7FTG_1_1117_8716_19588	40	V. aetholica	291	44.67	0	0	0	0	0	0	0	0	0	0	0	0	0	0	0	0	40	0	0
M01639_208_000000000-J7FTG_1_1119_14001_15069	40	V. tricolor	296	42.57	40	0	0	0	0	0	0	0	0	0	0	0	0	0	0	0	0	0	0
M01639_208_000000000-J7FTG_1_2112_23676_16864	40	V. tricolor	311	44.37	0	0	40	0	0	0	0	0	0	0	0	0	0	0	0	0	0	0	0
M01639_208_000000000-J7FTG_1_1112_22890_3828	40	V. etrusca	298	40.60	0	0	0	0	0	0	0	0	0	0	0	0	0	0	0	0	0	40	0
M01639_208_000000000-J7FTG_1_1113_18106_19271	40	V. etrusca	297	41.75	0	0	0	0	0	0	0	0	0	0	0	0	0	0	0	0	0	40	0
M01639_208_000000000-J7FTG_1_2111_21749_3115	40	V. etrusca	188	49.47	0	0	0	0	0	0	0	0	0	0	0	0	0	0	0	0	0	40	0
M01639_208_000000000-J7FTG_1_2112_16091_10331	40	V. etrusca	188	50.00	0	0	0	0	0	0	0	0	0	0	0	0	0	0	0	0	0	40	0
M01639_208_000000000-J7FTG_1_1101_25492_19248	40	V. eugeniae	302	44.04	0	0	0	0	0	0	0	0	0	0	0	0	0	0	0	0	0	0	40
M01639_208_000000000-J7FTG_1_2105_11739_19837	40	Ambiguous Gr. tricolor	311	45.02	2	0	0	1	37	0	0	0	0	0	0	0	0	0	0	0	0	0	0
M01639_208_000000000-J7FTG_1_1117_9033_6364	40	Ambiguous Gr. tricolor	289	43.25	0	0	1	0	0	4	3	0	1	0	0	3	0	28	0	0	0	0	0
M01639_208_000000000-J7FTG_1_1105_26255_20362	40	Ambiguous arvensis complex	306	46.08	0	0	0	0	0	11	27	2	0	0	0	0	0	0	0	0	0	0	0
M01639_208_000000000-J7FTG_1_1102_21959_17241	40	V. arvensis	304	43.75	0	0	0	0	0	14	26	0	0	0	0	0	0	0	0	0	0	0	0
M01639_208_000000000-J7FTG_1_1102_9531_24118	39	V. kitaibeliana	290	43.10	0	0	0	0	0	0	0	0	0	0	39	0	0	0	0	0	0	0	0
M01639_208_000000000-J7FTG_1_1103_20254_2837	39	V. hymettia	289	43.60	0	0	0	0	0	0	0	0	0	0	0	0	0	39	0	0	0	0	0
M01639_208_000000000-J7FTG_1_1111_17485_22002	39	V. aetholica	292	44.52	0	0	0	0	0	0	0	0	0	0	0	0	0	0	0	0	39	0	0
M01639_208_000000000-J7FTG_1_1113_22434_11499	39	V. tricolor	291	41.24	39	0	0	0	0	0	0	0	0	0	0	0	0	0	0	0	0	0	0
M01639_208_000000000-J7FTG_1_1118_8457_14075	39	V. arvensis	232	40.95	0	0	0	0	0	39	0	0	0	0	0	0	0	0	0	0	0	0	0
M01639_208_000000000-J7FTG_1_2112_25758_21258	39	V. aetholica	291	44.33	0	0	0	0	0	0	0	0	0	0	0	0	0	0	0	0	39	0	0
M01639_208_000000000-J7FTG_1_2119_1921_14073	39	V. aetholica	212	39.62	0	0	0	0	0	0	0	0	0	0	0	0	0	0	0	0	39	0	0
M01639_208_000000000-J7FTG_1_2110_27077_6824	39	V. etrusca	296	40.88	0	0	0	0	0	0	0	0	0	0	0	0	0	0	0	0	0	39	0
M01639_208_000000000-J7FTG_1_1108_13264_19749	39	V. hymettia	305	45.57	0	0	0	0	0	0	0	0	0	0	0	0	0	1	38	0	0	0	0
M01639_208_000000000-J7FTG_1_2109_10094_6693	39	Ambiguous kitaibeliana/hymettia	295	43.39	0	0	0	0	0	0	0	0	0	4	0	0	0	0	0	35	0	0	0
M01639_208_000000000-J7FTG_1_2111_24094_18038	39	V. tricolor	289	39.79	34	0	1	4	0	0	0	0	0	0	0	0	0	0	0	0	0	0	0
M01639_208_000000000-J7FTG_1_2102_24475_14159	39	V. tricolor	292	42.47	23	4	3	9	0	0	0	0	0	0	0	0	0	0	0	0	0	0	0
M01639_208_000000000-J7FTG_1_1107_10189_9322	38	V. hymettia	302	43.71	0	0	0	0	0	0	0	0	0	0	0	0	0	38	0	0	0	0	0
M01639_208_000000000-J7FTG_1_1108_12321_2987	38	V. tricolor	294	41.50	0	0	38	0	0	0	0	0	0	0	0	0	0	0	0	0	0	0	0
M01639_208_000000000-J7FTG_1_1111_22854_7311	38	V. tricolor	289	40.48	0	38	0	0	0	0	0	0	0	0	0	0	0	0	0	0	0	0	0
M01639_208_000000000-J7FTG_1_1105_15365_24284	38	V. etrusca	294	40.82	0	0	0	0	0	0	0	0	0	0	0	0	0	0	0	0	0	38	0
M01639_208_000000000-J7FTG_1_1119_15914_8040	38	V. etrusca	300	42.00	0	0	0	0	0	0	0	0	0	0	0	0	0	0	0	0	0	38	0
M01639_208_000000000-J7FTG_1_2102_15167_6075	38	V. etrusca	304	42.11	0	0	0	0	0	0	0	0	0	0	0	0	0	0	0	0	0	38	0
M01639_208_000000000-J7FTG_1_2104_28261_8632	38	V. etrusca	190	50.53	0	0	0	0	0	0	0	0	0	0	0	0	0	0	0	0	0	38	0
M01639_208_000000000-J7FTG_1_2111_11957_11599	38	V. etrusca	290	41.72	0	0	0	0	0	0	0	0	0	0	0	0	0	0	0	0	0	38	0
M01639_208_000000000-J7FTG_1_2112_20573_2951	38	V. tricolor	310	45.16	0	1	37	0	0	0	0	0	0	0	0	0	0	0	0	0	0	0	0
M01639_208_000000000-J7FTG_1_1103_24092_12058	38	Ambiguous Gr. tricolor	313	41.21	0	1	0	0	1	0	0	0	0	0	0	0	0	0	0	36	0	0	0
M01639_208_000000000-J7FTG_1_1108_4102_9377	38	Ambiguous kitaibeliana/hymettia	312	44.23	0	0	0	0	0	0	0	0	1	0	0	36	1	0	0	0	0	0	0
M01639_208_000000000-J7FTG_1_1110_24675_5570	38	Ambiguous arvensis complex	314	43.95	0	0	0	0	3	0	0	0	34	0	0	0	1	0	0	0	0	0	0
M01639_208_000000000-J7FTG_1_2119_28533_7561	38	Ambiguous arvensis complex	295	44.07	0	0	0	0	1	0	0	0	0	3	1	0	0	0	0	33	0	0	0
M01639_208_000000000-J7FTG_1_1111_20805_17617	38	Ambiguous Gr. tricolor	310	44.52	4	0	0	4	30	0	0	0	0	0	0	0	0	0	0	0	0	0	0
M01639_208_000000000-J7FTG_1_1102_7597_4878	38	Ambiguous kitaibeliana/hymettia	304	43.75	0	0	0	0	0	0	0	3	5	0	0	0	2	28	0	0	0	0	0
M01639_208_000000000-J7FTG_1_1103_17595_7583	38	Ambiguous arvensis complex	316	43.35	0	0	0	0	1	0	0	0	1	0	2	0	27	0	7	0	0	0	0
M01639_208_000000000-J7FTG_1_1106_20622_17178	38	Ambiguous Gr. tricolor	313	41.21	1	0	2	1	0	0	0	0	0	2	0	0	0	27	1	4	0	0	0
M01639_208_000000000-J7FTG_1_1105_23797_4868	38	Ambiguous arvensis complex	315	44.44	0	0	0	0	5	0	0	0	26	0	0	0	5	0	2	0	0	0	0
M01639_208_000000000-J7FTG_1_1113_12793_5568	37	V. tricolor	307	42.02	37	0	0	0	0	0	0	0	0	0	0	0	0	0	0	0	0	0	0
M01639_208_000000000-J7FTG_1_1109_15581_21918	37	V. aetholica	296	41.89	0	0	0	0	0	0	0	0	0	0	0	0	0	0	0	0	37	0	0
M01639_208_000000000-J7FTG_1_1119_5994_6664	37	V. hymettia	311	41.16	0	0	0	0	0	0	0	0	0	0	0	0	0	37	0	0	0	0	0
M01639_208_000000000-J7FTG_1_2103_3289_19540	37	V. hymettia	314	41.72	0	0	0	0	0	0	0	0	0	0	0	0	0	37	0	0	0	0	0
M01639_208_000000000-J7FTG_1_2112_23855_13677	37	V. hymettia	308	42.86	0	0	0	0	0	0	0	0	0	0	0	0	0	37	0	0	0	0	0
M01639_208_000000000-J7FTG_1_1110_16097_15405	37	V. etrusca	296	41.89	0	0	0	0	0	0	0	0	0	0	0	0	0	0	0	0	0	37	0
M01639_208_000000000-J7FTG_1_2112_9261_23569	37	V. etrusca	299	41.14	0	0	0	0	0	0	0	0	0	0	0	0	0	0	0	0	0	37	0
M01639_208_000000000-J7FTG_1_1116_8626_4382	37	Ambiguous kitaibeliana/hymettia	288	42.71	0	0	0	0	0	0	0	35	0	0	0	2	0	0	0	0	0	0	0
M01639_208_000000000-J7FTG_1_2109_22872_14293	37	V. hymettia	303	44.22	0	0	0	0	0	0	0	0	0	0	0	35	2	0	0	0	0	0	0
M01639_208_000000000-J7FTG_1_2102_23410_13499	37	Ambiguous Sect. Melanium	299	41.81	0	0	0	0	0	0	0	0	0	0	0	0	0	0	0	0	33	4	0
M01639_208_000000000-J7FTG_1_1111_7926_9513	37	V. tricolor	311	43.73	7	0	30	0	0	0	0	0	0	0	0	0	0	0	0	0	0	0	0
M01639_208_000000000-J7FTG_1_1113_2655_9675	37	V. hymettia	295	40.68	0	0	0	0	0	0	0	0	0	0	0	0	0	30	7	0	0	0	0
M01639_208_000000000-J7FTG_1_1103_8537_19253	37	Ambiguous Gr. tricolor	288	43.40	26	0	2	6	1	0	0	0	0	0	0	0	2	0	0	0	0	0	0
M01639_208_000000000-J7FTG_1_2108_9444_18219	37	Ambiguous Gr. tricolor	290	43.10	1	0	4	26	0	0	1	0	2	0	0	1	0	0	2	0	0	0	0
M01639_208_000000000-J7FTG_1_2108_14425_4330	37	V. tricolor	291	42.27	26	6	1	4	0	0	0	0	0	0	0	0	0	0	0	0	0	0	0
M01639_208_000000000-J7FTG_1_2119_8385_10042	37	Ambiguous Gr. tricolor	299	43.48	0	0	0	6	1	0	0	0	0	25	0	0	0	0	0	5	0	0	0
M01639_208_000000000-J7FTG_1_1102_21273_24175	36	V. kitaibeliana	306	45.75	0	0	0	0	0	0	0	0	36	0	0	0	0	0	0	0	0	0	0
M01639_208_000000000-J7FTG_1_1103_25086_18504	36	V. tricolor	291	42.27	36	0	0	0	0	0	0	0	0	0	0	0	0	0	0	0	0	0	0
M01639_208_000000000-J7FTG_1_1108_24208_2924	36	V. aetholica	212	39.62	0	0	0	0	0	0	0	0	0	0	0	0	0	0	0	0	36	0	0
M01639_208_000000000-J7FTG_1_1116_18559_12303	36	V. tricolor	310	42.26	0	36	0	0	0	0	0	0	0	0	0	0	0	0	0	0	0	0	0
M01639_208_000000000-J7FTG_1_1119_8055_22215	36	V. tricolor	182	48.35	36	0	0	0	0	0	0	0	0	0	0	0	0	0	0	0	0	0	0
M01639_208_000000000-J7FTG_1_2118_8056_2742	36	V. kitaibeliana	295	42.37	0	0	0	0	0	0	0	0	0	0	36	0	0	0	0	0	0	0	0
M01639_208_000000000-J7FTG_1_1105_8676_6483	36	V. etrusca	247	41.70	0	0	0	0	0	0	0	0	0	0	0	0	0	0	0	0	0	36	0
M01639_208_000000000-J7FTG_1_1113_9125_17197	36	V. etrusca	297	40.40	0	0	0	0	0	0	0	0	0	0	0	0	0	0	0	0	0	36	0
M01639_208_000000000-J7FTG_1_2101_22487_14544	36	V. etrusca	296	41.22	0	0	0	0	0	0	0	0	0	0	0	0	0	0	0	0	0	36	0
M01639_208_000000000-J7FTG_1_2105_3765_11519	36	V. etrusca	296	40.88	0	0	0	0	0	0	0	0	0	0	0	0	0	0	0	0	0	36	0
M01639_208_000000000-J7FTG_1_2109_14996_2922	36	V. tricolor	289	43.94	35	0	1	0	0	0	0	0	0	0	0	0	0	0	0	0	0	0	0
M01639_208_000000000-J7FTG_1_2105_9473_24256	36	Ambiguous Gr. tricolor	308	42.86	35	0	0	0	0	0	0	0	0	0	0	0	1	0	0	0	0	0	0
M01639_208_000000000-J7FTG_1_1112_22349_9578	36	V. tricolor	313	43.45	0	1	34	1	0	0	0	0	0	0	0	0	0	0	0	0	0	0	0
M01639_208_000000000-J7FTG_1_1107_11818_16492	36	Ambiguous arvensis complex	309	42.07	0	0	0	0	0	0	1	1	0	0	0	0	34	0	0	0	0	0	0
M01639_208_000000000-J7FTG_1_1108_7181_12963	36	V. tricolor	291	42.96	30	3	1	2	0	0	0	0	0	0	0	0	0	0	0	0	0	0	0
M01639_208_000000000-J7FTG_1_2115_11289_23523	36	V. tricolor	292	42.47	3	2	30	1	0	0	0	0	0	0	0	0	0	0	0	0	0	0	0
M01639_208_000000000-J7FTG_1_1111_14059_23079	36	V. arvensis	294	43.20	0	0	0	0	0	6	30	0	0	0	0	0	0	0	0	0	0	0	0
M01639_208_000000000-J7FTG_1_1108_15415_6723	36	Ambiguous Gr. tricolor	293	43.00	25	0	3	1	0	0	0	0	0	0	1	2	3	0	0	1	0	0	0
M01639_208_000000000-J7FTG_1_2105_9441_13327	35	V. tricolor	302	36.42	0	0	0	35	0	0	0	0	0	0	0	0	0	0	0	0	0	0	0
M01639_208_000000000-J7FTG_1_2108_27477_8298	35	V. kitaibeliana	289	43.25	0	0	0	0	0	0	0	0	0	35	0	0	0	0	0	0	0	0	0
M01639_208_000000000-J7FTG_1_1110_22602_19390	35	V. aetholica	292	44.18	0	0	0	0	0	0	0	0	0	0	0	0	0	0	0	0	35	0	0
M01639_208_000000000-J7FTG_1_1111_22621_8544	35	V. aetholica	287	41.81	0	0	0	0	0	0	0	0	0	0	0	0	0	0	0	0	35	0	0
M01639_208_000000000-J7FTG_1_1112_17989_9795	35	V. hymettia	317	41.01	0	0	0	0	0	0	0	0	0	0	0	0	0	35	0	0	0	0	0
M01639_208_000000000-J7FTG_1_1118_24616_6365	35	V. aetholica	163	44.79	0	0	0	0	0	0	0	0	0	0	0	0	0	0	0	0	35	0	0
M01639_208_000000000-J7FTG_1_1118_5686_5096	35	V. aetholica	291	43.99	0	0	0	0	0	0	0	0	0	0	0	0	0	0	0	0	35	0	0
M01639_208_000000000-J7FTG_1_1106_19371_9140	35	V. etrusca	301	41.86	0	0	0	0	0	0	0	0	0	0	0	0	0	0	0	0	0	35	0
M01639_208_000000000-J7FTG_1_1117_8806_7557	35	V. etrusca	308	42.53	0	0	0	0	0	0	0	0	0	0	0	0	0	0	0	0	0	35	0
M01639_208_000000000-J7FTG_1_2108_20587_3162	35	V. etrusca	189	49.21	0	0	0	0	0	0	0	0	0	0	0	0	0	0	0	0	0	35	0
M01639_208_000000000-J7FTG_1_2105_27028_18250	35	V. eugeniae	288	39.24	0	0	0	0	0	0	0	0	0	0	0	0	0	0	0	0	0	0	35
M01639_208_000000000-J7FTG_1_2115_13177_2354	35	V. eugeniae	294	43.54	0	0	0	0	0	0	0	0	0	0	0	0	0	0	0	0	0	0	35
M01639_208_000000000-J7FTG_1_2105_19049_23007	35	V. tricolor	289	41.18	34	0	1	0	0	0	0	0	0	0	0	0	0	0	0	0	0	0	0
M01639_208_000000000-J7FTG_1_2107_14451_15140	35	Ambiguous Gr. tricolor	289	42.56	1	2	5	26	0	0	0	0	0	1	0	0	0	0	0	0	0	0	0
M01639_208_000000000-J7FTG_1_1108_11101_10269	35	Ambiguous arvensis complex	195	44.10	0	0	0	0	3	0	0	1	0	0	2	25	4	0	0	0	0	0	0
M01639_208_000000000-J7FTG_1_1108_21923_22416	34	V. hymettia	306	44.77	0	0	0	0	0	0	0	0	0	0	0	0	0	0	34	0	0	0	0
M01639_208_000000000-J7FTG_1_1113_21211_19681	34	V. aetholica	292	44.18	0	0	0	0	0	0	0	0	0	0	0	0	0	0	0	0	34	0	0
M01639_208_000000000-J7FTG_1_1113_28488_14990	34	V. hymettia	315	43.49	0	0	0	0	0	0	0	0	0	0	0	0	0	0	34	0	0	0	0
M01639_208_000000000-J7FTG_1_1114_7878_10516	34	V. hymettia	306	45.42	0	0	0	0	0	0	0	0	0	0	0	0	0	0	34	0	0	0	0
M01639_208_000000000-J7FTG_1_2102_22841_6570	34	V. hymettia	306	44.77	0	0	0	0	0	0	0	0	0	0	0	0	0	0	34	0	0	0	0
M01639_208_000000000-J7FTG_1_2114_21503_17364	34	V. tricolor	291	42.27	34	0	0	0	0	0	0	0	0	0	0	0	0	0	0	0	0	0	0
M01639_208_000000000-J7FTG_1_1106_13823_2653	34	V. etrusca	300	41.67	0	0	0	0	0	0	0	0	0	0	0	0	0	0	0	0	0	34	0
M01639_208_000000000-J7FTG_1_1113_15319_12792	34	V. etrusca	296	41.22	0	0	0	0	0	0	0	0	0	0	0	0	0	0	0	0	0	34	0
M01639_208_000000000-J7FTG_1_1115_24337_6800	34	V. etrusca	292	44.52	0	0	0	0	0	0	0	0	0	0	0	0	0	0	0	0	0	34	0
M01639_208_000000000-J7FTG_1_1118_12991_20802	34	V. etrusca	296	41.22	0	0	0	0	0	0	0	0	0	0	0	0	0	0	0	0	0	34	0
M01639_208_000000000-J7FTG_1_2108_12936_18037	34	V. etrusca	301	42.52	0	0	0	0	0	0	0	0	0	0	0	0	0	0	0	0	0	34	0
M01639_208_000000000-J7FTG_1_2109_3072_9460	34	V. etrusca	298	41.61	0	0	0	0	0	0	0	0	0	0	0	0	0	0	0	0	0	34	0
M01639_208_000000000-J7FTG_1_2114_12677_16304	34	V. etrusca	#N/A	#N/A	0	0	0	0	0	0	0	0	0	0	0	0	0	0	0	0	0	34	0
M01639_208_000000000-J7FTG_1_1102_8841_13539	34	V. eugeniae	302	43.71	0	0	0	0	0	0	0	0	0	0	0	0	0	0	0	0	0	0	34
M01639_208_000000000-J7FTG_1_2101_6573_10316	34	V. hymettia	301	41.20	0	0	0	0	0	0	0	0	0	0	0	0	0	0	1	33	0	0	0
M01639_208_000000000-J7FTG_1_1118_18216_20216	34	Ambiguous kitaibeliana/hymettia	306	45.42	0	0	0	0	0	0	0	0	1	0	0	0	0	0	33	0	0	0	0
M01639_208_000000000-J7FTG_1_2115_5654_5751	34	V. hymettia	313	44.41	0	0	0	0	0	0	0	0	0	0	0	0	2	32	0	0	0	0	0
M01639_208_000000000-J7FTG_1_2118_13365_2297	34	V. tricolor	291	41.58	31	3	0	0	0	0	0	0	0	0	0	0	0	0	0	0	0	0	0
M01639_208_000000000-J7FTG_1_2112_17585_21246	34	Ambiguous Gr. tricolor	289	43.94	26	0	2	0	1	0	0	0	0	2	0	1	1	1	0	0	0	0	0
M01639_208_000000000-J7FTG_1_1114_28080_17149	34	Ambiguous Gr. tricolor	314	41.40	2	0	0	0	0	0	1	0	0	1	0	2	0	26	1	1	0	0	0
M01639_208_000000000-J7FTG_1_2118_22655_13454	33	V. hymettia	306	45.10	0	0	0	0	0	0	0	0	0	0	0	0	0	0	33	0	0	0	0
M01639_208_000000000-J7FTG_1_1107_16126_21832	33	V. tricolor	288	41.32	0	33	0	0	0	0	0	0	0	0	0	0	0	0	0	0	0	0	0
M01639_208_000000000-J7FTG_1_1111_22336_4956	33	V. kitaibeliana	298	42.62	0	0	0	0	0	0	0	0	33	0	0	0	0	0	0	0	0	0	0
M01639_208_000000000-J7FTG_1_1113_18850_20746	33	V. aetholica	292	43.84	0	0	0	0	0	0	0	0	0	0	0	0	0	0	0	0	33	0	0
M01639_208_000000000-J7FTG_1_1116_22071_16873	33	V. hymettia	259	44.79	0	0	0	0	0	0	0	0	0	0	0	0	0	0	33	0	0	0	0
M01639_208_000000000-J7FTG_1_1119_7440_7813	33	V. hymettia	314	40.76	0	0	0	0	0	0	0	0	0	0	0	0	0	33	0	0	0	0	0
M01639_208_000000000-J7FTG_1_2102_5440_13888	33	V. aetholica	291	43.64	0	0	0	0	0	0	0	0	0	0	0	0	0	0	0	0	33	0	0
M01639_208_000000000-J7FTG_1_2109_20808_12032	33	V. tricolor	309	44.34	0	33	0	0	0	0	0	0	0	0	0	0	0	0	0	0	0	0	0
M01639_208_000000000-J7FTG_1_2113_17957_18734	33	V. hymettia	304	44.08	0	0	0	0	0	0	0	0	0	0	0	0	0	33	0	0	0	0	0
M01639_208_000000000-J7FTG_1_1102_9466_9313	33	V. etrusca	300	42.00	0	0	0	0	0	0	0	0	0	0	0	0	0	0	0	0	0	33	0
M01639_208_000000000-J7FTG_1_1115_17829_14905	33	V. etrusca	189	50.79	0	0	0	0	0	0	0	0	0	0	0	0	0	0	0	0	0	33	0
M01639_208_000000000-J7FTG_1_1119_14783_20837	33	V. etrusca	296	41.89	0	0	0	0	0	0	0	0	0	0	0	0	0	0	0	0	0	33	0
M01639_208_000000000-J7FTG_1_2108_15593_18369	33	V. etrusca	294	41.50	0	0	0	0	0	0	0	0	0	0	0	0	0	0	0	0	0	33	0
M01639_208_000000000-J7FTG_1_2109_20200_24894	33	V. etrusca	296	41.55	0	0	0	0	0	0	0	0	0	0	0	0	0	0	0	0	0	33	0
M01639_208_000000000-J7FTG_1_2116_20251_10759	33	V. etrusca	293	42.66	0	0	0	0	0	0	0	0	0	0	0	0	0	0	0	0	0	33	0
M01639_208_000000000-J7FTG_1_2116_25440_16954	33	V. etrusca	297	41.08	0	0	0	0	0	0	0	0	0	0	0	0	0	0	0	0	0	33	0
M01639_208_000000000-J7FTG_1_1108_22967_24725	33	V. tricolor	291	41.58	1	32	0	0	0	0	0	0	0	0	0	0	0	0	0	0	0	0	0
M01639_208_000000000-J7FTG_1_1119_20332_21481	33	Ambiguous Sect. Melanium	304	41.12	0	0	0	0	0	0	0	0	0	0	0	0	0	0	0	0	1	32	0
M01639_208_000000000-J7FTG_1_2101_21427_13362	33	Ambiguous arvensis complex	288	44.44	0	0	0	0	0	0	1	0	31	0	0	1	0	0	0	0	0	0	0
M01639_208_000000000-J7FTG_1_1104_21825_24138	33	Ambiguous Gr. tricolor	289	43.60	30	0	0	0	0	0	0	0	0	2	0	0	1	0	0	0	0	0	0
M01639_208_000000000-J7FTG_1_1117_21752_23472	33	V. tricolor	311	44.37	0	30	2	1	0	0	0	0	0	0	0	0	0	0	0	0	0	0	0
M01639_208_000000000-J7FTG_1_2113_10280_4559	33	V. tricolor	242	45.04	0	1	29	3	0	0	0	0	0	0	0	0	0	0	0	0	0	0	0
M01639_208_000000000-J7FTG_1_1115_11876_18310	32	V. tricolor	311	44.37	0	0	32	0	0	0	0	0	0	0	0	0	0	0	0	0	0	0	0
M01639_208_000000000-J7FTG_1_1111_23285_16698	32	V. hymettia	313	42.49	0	0	0	0	0	0	0	0	0	0	0	0	0	32	0	0	0	0	0
M01639_208_000000000-J7FTG_1_2106_20207_23363	32	V. hymettia	305	44.26	0	0	0	0	0	0	0	0	0	0	0	32	0	0	0	0	0	0	0
M01639_208_000000000-J7FTG_1_2112_15672_19872	32	V. hymettia	280	43.93	0	0	0	0	0	0	0	0	0	0	0	32	0	0	0	0	0	0	0
M01639_208_000000000-J7FTG_1_2115_23364_16535	32	V. hymettia	299	42.47	0	0	0	0	0	0	0	0	0	0	0	0	0	32	0	0	0	0	0
M01639_208_000000000-J7FTG_1_1114_11032_18455	32	V. etrusca	297	42.09	0	0	0	0	0	0	0	0	0	0	0	0	0	0	0	0	0	32	0
M01639_208_000000000-J7FTG_1_2109_21544_21054	32	V. etrusca	299	42.81	0	0	0	0	0	0	0	0	0	0	0	0	0	0	0	0	0	32	0
M01639_208_000000000-J7FTG_1_1119_24040_9882	32	V. eugeniae	293	44.03	0	0	0	0	0	0	0	0	0	0	0	0	0	0	0	0	0	0	32
M01639_208_000000000-J7FTG_1_2105_4469_12254	32	Ambiguous kitaibeliana/hymettia	289	43.60	0	0	0	0	0	0	0	0	31	0	0	1	0	0	0	0	0	0	0
M01639_208_000000000-J7FTG_1_1107_11126_18515	32	Ambiguous arvensis complex	294	43.88	0	0	0	0	0	1	1	0	0	0	30	0	0	0	0	0	0	0	0
M01639_208_000000000-J7FTG_1_2108_3440_8727	32	V. tricolor	288	43.06	0	1	1	30	0	0	0	0	0	0	0	0	0	0	0	0	0	0	0
M01639_208_000000000-J7FTG_1_2119_6823_20260	32	Ambiguous kitaibeliana/hymettia	294	42.86	0	0	0	0	0	0	0	0	0	2	0	0	0	0	0	30	0	0	0
M01639_208_000000000-J7FTG_1_1108_20325_16735	32	V. arvensis	232	41.38	0	0	0	0	0	29	3	0	0	0	0	0	0	0	0	0	0	0	0
M01639_208_000000000-J7FTG_1_2114_13861_18413	32	Ambiguous arvensis complex	302	44.70	0	0	0	0	0	1	0	0	1	0	0	0	5	25	0	0	0	0	0
M01639_208_000000000-J7FTG_1_1103_8518_18875	31	V. kitaibeliana	261	47.13	0	0	0	0	0	0	0	0	31	0	0	0	0	0	0	0	0	0	0
M01639_208_000000000-J7FTG_1_1104_25540_11772	31	V. hymettia	302	43.38	0	0	0	0	0	0	0	0	0	0	0	0	0	31	0	0	0	0	0
M01639_208_000000000-J7FTG_1_1108_6049_7893	31	V. tricolor	158	44.30	0	31	0	0	0	0	0	0	0	0	0	0	0	0	0	0	0	0	0
M01639_208_000000000-J7FTG_1_1109_6437_11982	31	V. tricolor	310	43.23	0	31	0	0	0	0	0	0	0	0	0	0	0	0	0	0	0	0	0
M01639_208_000000000-J7FTG_1_1113_13772_23206	31	V. aetholica	292	43.84	0	0	0	0	0	0	0	0	0	0	0	0	0	0	0	0	31	0	0
M01639_208_000000000-J7FTG_1_1115_8372_7579	31	V. aetholica	307	43.97	0	0	0	0	0	0	0	0	0	0	0	0	0	0	0	0	31	0	0
M01639_208_000000000-J7FTG_1_1116_8669_3962	31	V. kitaibeliana	309	44.01	0	0	0	0	0	0	0	0	31	0	0	0	0	0	0	0	0	0	0
M01639_208_000000000-J7FTG_1_2102_21572_24256	31	V. hymettia	314	41.08	0	0	0	0	0	0	0	0	0	0	0	0	0	31	0	0	0	0	0
M01639_208_000000000-J7FTG_1_2109_27789_12144	31	V. aetholica	292	44.18	0	0	0	0	0	0	0	0	0	0	0	0	0	0	0	0	31	0	0
M01639_208_000000000-J7FTG_1_2117_17107_15010	31	V. hymettia	314	42.04	0	0	0	0	0	0	0	0	0	0	0	0	0	31	0	0	0	0	0
M01639_208_000000000-J7FTG_1_2118_16131_17051	31	V. hymettia	306	44.77	0	0	0	0	0	0	0	0	0	0	0	0	0	0	31	0	0	0	0
M01639_208_000000000-J7FTG_1_1102_24387_4992	31	V. etrusca	298	41.61	0	0	0	0	0	0	0	0	0	0	0	0	0	0	0	0	0	31	0
M01639_208_000000000-J7FTG_1_1108_22588_6081	31	V. etrusca	300	41.33	0	0	0	0	0	0	0	0	0	0	0	0	0	0	0	0	0	31	0
M01639_208_000000000-J7FTG_1_1117_12741_17833	31	V. etrusca	298	42.62	0	0	0	0	0	0	0	0	0	0	0	0	0	0	0	0	0	31	0
M01639_208_000000000-J7FTG_1_1118_10361_24161	31	V. etrusca	301	42.52	0	0	0	0	0	0	0	0	0	0	0	0	0	0	0	0	0	31	0
M01639_208_000000000-J7FTG_1_2118_3490_7005	31	V. etrusca	292	44.18	0	0	0	0	0	0	0	0	0	0	0	0	0	0	0	0	0	31	0
M01639_208_000000000-J7FTG_1_1105_22819_2493	31	V. eugeniae	299	41.47	0	0	0	0	0	0	0	0	0	0	0	0	0	0	0	0	0	0	31
M01639_208_000000000-J7FTG_1_2116_9124_7185	31	Ambiguous kitaibeliana/hymettia	306	44.77	0	0	0	0	0	0	0	0	1	0	0	0	0	0	30	0	0	0	0
M01639_208_000000000-J7FTG_1_2109_7172_10436	31	Ambiguous kitaibeliana/hymettia	298	44.63	0	0	0	0	0	0	0	0	0	2	0	0	0	0	0	29	0	0	0
M01639_208_000000000-J7FTG_1_1111_11469_11428	31	Ambiguous kitaibeliana/hymettia	315	43.17	0	0	0	0	0	0	0	0	2	0	0	29	0	0	0	0	0	0	0
M01639_208_000000000-J7FTG_1_2116_3112_11739	31	V. arvensis	307	44.63	0	0	0	0	0	28	3	0	0	0	0	0	0	0	0	0	0	0	0
M01639_208_000000000-J7FTG_1_1112_20851_6019	30	V. kitaibeliana	315	44.13	0	0	0	0	0	0	0	0	30	0	0	0	0	0	0	0	0	0	0
M01639_208_000000000-J7FTG_1_1104_17534_18570	30	V. hymettia	306	44.77	0	0	0	0	0	0	0	0	0	0	0	0	0	0	30	0	0	0	0
M01639_208_000000000-J7FTG_1_1106_15287_17663	30	V. hymettia	296	43.24	0	0	0	0	0	0	0	0	0	0	0	0	0	30	0	0	0	0	0
M01639_208_000000000-J7FTG_1_1107_4730_14260	30	V. hymettia	299	42.47	0	0	0	0	0	0	0	0	0	0	0	0	0	30	0	0	0	0	0
M01639_208_000000000-J7FTG_1_1115_12809_5416	30	V. kitaibeliana	298	42.28	0	0	0	0	0	0	0	0	30	0	0	0	0	0	0	0	0	0	0
M01639_208_000000000-J7FTG_1_1101_4507_14966	30	V. etrusca	156	46.79	0	0	0	0	0	0	0	0	0	0	0	0	0	0	0	0	0	30	0
M01639_208_000000000-J7FTG_1_1102_16463_7585	30	V. etrusca	300	42.00	0	0	0	0	0	0	0	0	0	0	0	0	0	0	0	0	0	30	0
M01639_208_000000000-J7FTG_1_1103_11105_23303	30	V. etrusca	298	41.61	0	0	0	0	0	0	0	0	0	0	0	0	0	0	0	0	0	30	0
M01639_208_000000000-J7FTG_1_1105_19486_21965	30	V. etrusca	299	41.47	0	0	0	0	0	0	0	0	0	0	0	0	0	0	0	0	0	30	0
M01639_208_000000000-J7FTG_1_1114_10533_13250	30	V. etrusca	292	43.15	0	0	0	0	0	0	0	0	0	0	0	0	0	0	0	0	0	30	0
M01639_208_000000000-J7FTG_1_1116_14019_6556	30	V. etrusca	301	41.20	0	0	0	0	0	0	0	0	0	0	0	0	0	0	0	0	0	30	0
M01639_208_000000000-J7FTG_1_2109_21400_15649	30	V. etrusca	298	41.28	0	0	0	0	0	0	0	0	0	0	0	0	0	0	0	0	0	30	0
M01639_208_000000000-J7FTG_1_1106_19315_4991	30	V. eugeniae	287	40.07	0	0	0	0	0	0	0	0	0	0	0	0	0	0	0	0	0	0	30
M01639_208_000000000-J7FTG_1_2109_1967_11355	30	V. eugeniae	164	43.29	0	0	0	0	0	0	0	0	0	0	0	0	0	0	0	0	0	0	30
M01639_208_000000000-J7FTG_1_1102_13808_16542	30	V. arvensis	306	45.42	0	0	0	0	29	0	1	0	0	0	0	0	0	0	0	0	0	0	0
M01639_208_000000000-J7FTG_1_1116_24709_2483	30	Ambiguous Sect. Melanium	287	43.90	0	0	0	0	0	0	0	0	0	0	0	0	0	1	0	0	0	0	29
M01639_208_000000000-J7FTG_1_2119_22760_7713	30	Ambiguous arvensis complex	303	44.88	0	0	0	0	0	1	0	0	0	0	0	28	1	0	0	0	0	0	0
M01639_208_000000000-J7FTG_1_1101_21116_12840	30	Ambiguous Gr. tricolor	312	41.99	1	0	0	1	1	0	0	0	0	0	0	0	0	0	27	0	0	0	0
M01639_208_000000000-J7FTG_1_2113_8516_5675	30	Ambiguous kitaibeliana/hymettia	301	42.19	0	0	0	0	0	0	0	0	3	0	0	0	0	27	0	0	0	0	0
M01639_208_000000000-J7FTG_1_2109_10744_16896	30	Ambiguous Gr. tricolor	287	43.55	0	2	0	1	0	0	0	0	0	0	0	1	0	25	1	0	0	0	0
M01639_208_000000000-J7FTG_1_1108_6137_14142	30	Ambiguous Gr. tricolor	307	41.69	25	0	0	0	0	0	0	0	0	0	1	0	0	1	3	0	0	0	0
M01639_208_000000000-J7FTG_1_1104_27656_18740	30	V. arvensis	306	46.08	0	0	0	0	0	5	25	0	0	0	0	0	0	0	0	0	0	0	0
M01639_208_000000000-J7FTG_1_2118_26496_17859	29	V. hymettia	310	44.19	0	0	0	0	0	0	0	0	0	0	0	0	0	0	0	29	0	0	0
M01639_208_000000000-J7FTG_1_1111_26530_15265	29	V. hymettia	314	41.72	0	0	0	0	0	0	0	0	0	0	0	0	0	0	0	29	0	0	0
M01639_208_000000000-J7FTG_1_1103_29099_15567	29	V. hymettia	299	41.81	0	0	0	0	0	0	0	0	0	0	0	0	0	29	0	0	0	0	0
M01639_208_000000000-J7FTG_1_1107_15460_19282	29	V. hymettia	289	44.29	0	0	0	0	0	0	0	0	0	0	0	29	0	0	0	0	0	0	0
M01639_208_000000000-J7FTG_1_1115_19585_12603	29	V. kitaibeliana	260	46.54	0	0	0	0	0	0	0	0	29	0	0	0	0	0	0	0	0	0	0
M01639_208_000000000-J7FTG_1_1115_26456_15104	29	V. hymettia	269	44.98	0	0	0	0	0	0	0	0	0	0	0	0	0	0	29	0	0	0	0
M01639_208_000000000-J7FTG_1_1119_6426_14947	29	V. aetholica	292	44.18	0	0	0	0	0	0	0	0	0	0	0	0	0	0	0	0	29	0	0
M01639_208_000000000-J7FTG_1_2118_22645_20633	29	V. hymettia	301	42.19	0	0	0	0	0	0	0	0	0	0	0	0	0	29	0	0	0	0	0
M01639_208_000000000-J7FTG_1_2119_6958_16363	29	V. tricolor	313	44.41	0	0	29	0	0	0	0	0	0	0	0	0	0	0	0	0	0	0	0
M01639_208_000000000-J7FTG_1_1103_17222_17705	29	V. etrusca	295	41.36	0	0	0	0	0	0	0	0	0	0	0	0	0	0	0	0	0	29	0
M01639_208_000000000-J7FTG_1_1107_5191_17320	29	V. etrusca	299	42.81	0	0	0	0	0	0	0	0	0	0	0	0	0	0	0	0	0	29	0
M01639_208_000000000-J7FTG_1_1116_13582_15381	29	V. etrusca	294	40.82	0	0	0	0	0	0	0	0	0	0	0	0	0	0	0	0	0	29	0
M01639_208_000000000-J7FTG_1_1118_26799_8202	29	V. etrusca	188	48.94	0	0	0	0	0	0	0	0	0	0	0	0	0	0	0	0	0	29	0
M01639_208_000000000-J7FTG_1_2116_23419_4548	29	V. etrusca	303	43.56	0	0	0	0	0	0	0	0	0	0	0	0	0	0	0	0	0	29	0
M01639_208_000000000-J7FTG_1_1116_23949_8931	29	V. tricolor	289	41.52	28	1	0	0	0	0	0	0	0	0	0	0	0	0	0	0	0	0	0
M01639_208_000000000-J7FTG_1_2101_12516_6936	29	V. hymettia	288	43.40	0	0	0	0	0	0	0	0	0	0	0	28	0	1	0	0	0	0	0
M01639_208_000000000-J7FTG_1_1106_5418_4384	29	V. tricolor	309	44.66	0	2	27	0	0	0	0	0	0	0	0	0	0	0	0	0	0	0	0
M01639_208_000000000-J7FTG_1_1112_20600_7707	29	Ambiguous kitaibeliana/hymettia	293	42.66	0	0	0	0	0	0	0	0	0	3	0	0	0	0	0	26	0	0	0
M01639_208_000000000-J7FTG_1_2108_16968_18560	29	Ambiguous arvensis complex	289	43.60	0	0	0	0	0	0	2	0	26	0	0	0	0	1	0	0	0	0	0
M01639_208_000000000-J7FTG_1_2108_3996_15603	29	V. tricolor	291	41.24	26	1	2	0	0	0	0	0	0	0	0	0	0	0	0	0	0	0	0
M01639_208_000000000-J7FTG_1_1101_26638_17736	28	V. hymettia	299	44.15	0	0	0	0	0	0	0	0	0	0	0	0	0	0	0	28	0	0	0
M01639_208_000000000-J7FTG_1_1104_18805_21654	28	V. aetholica	297	41.75	0	0	0	0	0	0	0	0	0	0	0	0	0	0	0	0	28	0	0
M01639_208_000000000-J7FTG_1_1102_9746_7934	28	V. hymettia	304	43.75	0	0	0	0	0	0	0	0	0	0	0	0	0	28	0	0	0	0	0
M01639_208_000000000-J7FTG_1_1106_23346_14892	28	V. tricolor	310	43.87	0	28	0	0	0	0	0	0	0	0	0	0	0	0	0	0	0	0	0
M01639_208_000000000-J7FTG_1_1110_6718_7778	28	V. aetholica	300	41.00	0	0	0	0	0	0	0	0	0	0	0	0	0	0	0	0	28	0	0
M01639_208_000000000-J7FTG_1_1112_9990_19969	28	V. tricolor	289	41.87	28	0	0	0	0	0	0	0	0	0	0	0	0	0	0	0	0	0	0
M01639_208_000000000-J7FTG_1_1117_15517_9437	28	V. aetholica	291	42.61	0	0	0	0	0	0	0	0	0	0	0	0	0	0	0	0	28	0	0
M01639_208_000000000-J7FTG_1_1118_16158_8638	28	V. aetholica	292	44.52	0	0	0	0	0	0	0	0	0	0	0	0	0	0	0	0	28	0	0
M01639_208_000000000-J7FTG_1_2101_5915_13434	28	V. hymettia	314	43.63	0	0	0	0	0	0	0	0	0	0	0	0	0	0	28	0	0	0	0
M01639_208_000000000-J7FTG_1_2103_22734_16000	28	V. hymettia	311	44.05	0	0	0	0	0	0	0	0	0	0	0	0	0	0	0	28	0	0	0
M01639_208_000000000-J7FTG_1_2103_24904_19750	28	V. hymettia	302	44.04	0	0	0	0	0	0	0	0	0	0	0	0	0	28	0	0	0	0	0
M01639_208_000000000-J7FTG_1_2104_14044_17909	28	V. hymettia	306	45.10	0	0	0	0	0	0	0	0	0	0	0	0	0	28	0	0	0	0	0
M01639_208_000000000-J7FTG_1_2104_9895_20638	28	V. hymettia	297	42.76	0	0	0	0	0	0	0	0	0	0	0	0	0	28	0	0	0	0	0
M01639_208_000000000-J7FTG_1_2106_6877_12044	28	V. aetholica	307	44.30	0	0	0	0	0	0	0	0	0	0	0	0	0	0	0	0	28	0	0
M01639_208_000000000-J7FTG_1_2109_10889_11626	28	V. tricolor	214	44.86	0	0	0	28	0	0	0	0	0	0	0	0	0	0	0	0	0	0	0
M01639_208_000000000-J7FTG_1_2110_18533_4825	28	V. aetholica	292	43.15	0	0	0	0	0	0	0	0	0	0	0	0	0	0	0	0	28	0	0
M01639_208_000000000-J7FTG_1_2112_16719_14419	28	V. arvensis	170	47.65	0	0	0	0	28	0	0	0	0	0	0	0	0	0	0	0	0	0	0
M01639_208_000000000-J7FTG_1_2113_12388_15781	28	V. tricolor	311	44.05	0	28	0	0	0	0	0	0	0	0	0	0	0	0	0	0	0	0	0
M01639_208_000000000-J7FTG_1_2114_12460_19156	28	V. arvensis	232	40.09	0	0	0	0	0	28	0	0	0	0	0	0	0	0	0	0	0	0	0
M01639_208_000000000-J7FTG_1_2117_21435_14359	28	V. aetholica	292	43.49	0	0	0	0	0	0	0	0	0	0	0	0	0	0	0	0	28	0	0
M01639_208_000000000-J7FTG_1_2118_11745_21339	28	V. kitaibeliana	276	42.75	0	0	0	0	0	0	0	0	28	0	0	0	0	0	0	0	0	0	0
M01639_208_000000000-J7FTG_1_1109_20018_14695	28	V. etrusca	297	40.74	0	0	0	0	0	0	0	0	0	0	0	0	0	0	0	0	0	28	0
M01639_208_000000000-J7FTG_1_1111_14334_6245	28	V. etrusca	316	39.87	0	0	0	0	0	0	0	0	0	0	0	0	0	0	0	0	0	28	0
M01639_208_000000000-J7FTG_1_1113_11348_6926	28	V. etrusca	300	42.33	0	0	0	0	0	0	0	0	0	0	0	0	0	0	0	0	0	28	0
M01639_208_000000000-J7FTG_1_1115_22250_12124	28	V. etrusca	300	41.33	0	0	0	0	0	0	0	0	0	0	0	0	0	0	0	0	0	28	0
M01639_208_000000000-J7FTG_1_1116_9881_8580	28	V. etrusca	301	41.53	0	0	0	0	0	0	0	0	0	0	0	0	0	0	0	0	0	28	0
M01639_208_000000000-J7FTG_1_1119_9403_3291	28	V. etrusca	300	42.33	0	0	0	0	0	0	0	0	0	0	0	0	0	0	0	0	0	28	0
M01639_208_000000000-J7FTG_1_2103_24061_7527	28	V. etrusca	190	48.42	0	0	0	0	0	0	0	0	0	0	0	0	0	0	0	0	0	28	0
M01639_208_000000000-J7FTG_1_2117_18169_23720	28	V. etrusca	296	40.20	0	0	0	0	0	0	0	0	0	0	0	0	0	0	0	0	0	28	0
M01639_208_000000000-J7FTG_1_2117_4983_16331	28	Ambiguous kitaibeliana/hymettia	298	44.30	0	0	0	0	0	0	0	0	0	1	0	0	0	0	0	27	0	0	0
M01639_208_000000000-J7FTG_1_2114_15204_4549	28	Ambiguous arvensis complex	290	44.14	0	0	0	0	0	1	0	0	1	0	0	26	0	0	0	0	0	0	0
M01639_208_000000000-J7FTG_1_2113_5276_19384	28	Ambiguous kitaibeliana/hymettia	294	42.52	0	0	0	0	0	0	0	0	0	2	0	0	0	0	0	26	0	0	0
M01639_208_000000000-J7FTG_1_1109_9753_4462	28	Ambiguous Gr. tricolor	289	42.56	25	0	1	0	1	0	0	0	0	1	0	0	0	0	0	0	0	0	0
M01639_208_000000000-J7FTG_1_2101_5271_14971	28	V. tricolor	300	38.67	25	1	2	0	0	0	0	0	0	0	0	0	0	0	0	0	0	0	0
M01639_208_000000000-J7FTG_1_2109_15991_7295	28	V. tricolor	291	42.96	4	24	0	0	0	0	0	0	0	0	0	0	0	0	0	0	0	0	0
M01639_208_000000000-J7FTG_1_1102_19824_20033	27	V. tricolor	290	42.76	0	0	0	27	0	0	0	0	0	0	0	0	0	0	0	0	0	0	0
M01639_208_000000000-J7FTG_1_1107_14282_9283	27	V. tricolor	307	43.65	0	0	27	0	0	0	0	0	0	0	0	0	0	0	0	0	0	0	0
M01639_208_000000000-J7FTG_1_1114_25089_22602	27	V. hymettia	311	41.48	0	0	0	0	0	0	0	0	0	0	0	0	0	27	0	0	0	0	0
M01639_208_000000000-J7FTG_1_2117_10136_18462	27	V. hymettia	303	37.29	0	0	0	0	0	0	0	0	0	0	0	0	0	0	0	27	0	0	0
M01639_208_000000000-J7FTG_1_2103_14400_17975	27	V. hymettia	288	43.75	0	0	0	0	0	0	0	0	0	0	0	27	0	0	0	0	0	0	0
M01639_208_000000000-J7FTG_1_1107_19805_13069	27	V. kitaibeliana	282	42.55	0	0	0	0	0	0	0	0	0	0	27	0	0	0	0	0	0	0	0
M01639_208_000000000-J7FTG_1_1108_9032_20308	27	V. hymettia	311	42.12	0	0	0	0	0	0	0	0	0	0	0	0	0	27	0	0	0	0	0
M01639_208_000000000-J7FTG_1_1109_10671_5048	27	V. aetholica	212	40.09	0	0	0	0	0	0	0	0	0	0	0	0	0	0	0	0	27	0	0
M01639_208_000000000-J7FTG_1_1110_26470_6141	27	V. tricolor	296	41.89	0	0	27	0	0	0	0	0	0	0	0	0	0	0	0	0	0	0	0
M01639_208_000000000-J7FTG_1_1113_16557_23083	27	V. aetholica	292	43.49	0	0	0	0	0	0	0	0	0	0	0	0	0	0	0	0	27	0	0
M01639_208_000000000-J7FTG_1_1116_10635_6994	27	V. tricolor	289	41.52	27	0	0	0	0	0	0	0	0	0	0	0	0	0	0	0	0	0	0
M01639_208_000000000-J7FTG_1_1117_11583_21142	27	V. tricolor	237	43.46	0	27	0	0	0	0	0	0	0	0	0	0	0	0	0	0	0	0	0
M01639_208_000000000-J7FTG_1_2102_18377_6426	27	V. kitaibeliana	306	45.42	0	0	0	0	0	0	0	0	27	0	0	0	0	0	0	0	0	0	0
M01639_208_000000000-J7FTG_1_2110_5096_8688	27	V. aetholica	307	43.97	0	0	0	0	0	0	0	0	0	0	0	0	0	0	0	0	27	0	0
M01639_208_000000000-J7FTG_1_2111_13659_15536	27	V. aetholica	307	44.30	0	0	0	0	0	0	0	0	0	0	0	0	0	0	0	0	27	0	0
M01639_208_000000000-J7FTG_1_2111_3351_14897	27	V. kitaibeliana	296	43.58	0	0	0	0	0	0	0	0	27	0	0	0	0	0	0	0	0	0	0
M01639_208_000000000-J7FTG_1_2112_12280_20405	27	V. hymettia	310	41.29	0	0	0	0	0	0	0	0	0	0	0	0	0	27	0	0	0	0	0
M01639_208_000000000-J7FTG_1_2112_7396_19622	27	V. arvensis	232	41.81	0	0	0	0	0	27	0	0	0	0	0	0	0	0	0	0	0	0	0
M01639_208_000000000-J7FTG_1_2119_3027_15528	27	V. hymettia	314	40.76	0	0	0	0	0	0	0	0	0	0	0	27	0	0	0	0	0	0	0
M01639_208_000000000-J7FTG_1_2104_10487_23052	27	V. etrusca	303	43.89	0	0	0	0	0	0	0	0	0	0	0	0	0	0	0	0	0	27	0
M01639_208_000000000-J7FTG_1_2109_12352_13137	27	V. etrusca	163	45.40	0	0	0	0	0	0	0	0	0	0	0	0	0	0	0	0	0	27	0
M01639_208_000000000-J7FTG_1_2117_23255_3272	27	V. etrusca	297	40.40	0	0	0	0	0	0	0	0	0	0	0	0	0	0	0	0	0	27	0
M01639_208_000000000-J7FTG_1_1101_11874_6120	27	V. eugeniae	303	44.22	0	0	0	0	0	0	0	0	0	0	0	0	0	0	0	0	0	0	27
M01639_208_000000000-J7FTG_1_1110_7597_9900	27	V. eugeniae	303	44.88	0	0	0	0	0	0	0	0	0	0	0	0	0	0	0	0	0	0	27
M01639_208_000000000-J7FTG_1_2101_26452_12126	27	V. eugeniae	291	39.86	0	0	0	0	0	0	0	0	0	0	0	0	0	0	0	0	0	0	27
M01639_208_000000000-J7FTG_1_2117_24436_12102	27	V. eugeniae	285	43.16	0	0	0	0	0	0	0	0	0	0	0	0	0	0	0	0	0	0	27
M01639_208_000000000-J7FTG_1_2105_6640_3301	27	Ambiguous Gr. tricolor	313	42.17	0	0	0	1	0	0	0	0	0	0	0	0	0	26	0	0	0	0	0
M01639_208_000000000-J7FTG_1_1116_3056_9639	27	V. tricolor	291	42.27	25	0	1	1	0	0	0	0	0	0	0	0	0	0	0	0	0	0	0
M01639_208_000000000-J7FTG_1_1101_5698_12244	27	Ambiguous Sect. Melanium	302	44.04	0	0	0	0	0	0	0	0	0	0	0	0	0	0	0	0	0	2	25
M01639_208_000000000-J7FTG_1_2103_20465_14850	26	V. arvensis	307	44.95	0	0	0	0	26	0	0	0	0	0	0	0	0	0	0	0	0	0	0
M01639_208_000000000-J7FTG_1_2103_3602_9717	26	V. arvensis	310	44.52	0	0	0	0	26	0	0	0	0	0	0	0	0	0	0	0	0	0	0
M01639_208_000000000-J7FTG_1_1119_20442_2782	26	V. tricolor	312	41.67	26	0	0	0	0	0	0	0	0	0	0	0	0	0	0	0	0	0	0
M01639_208_000000000-J7FTG_1_2109_16791_7106	26	V. tricolor	304	34.21	0	0	0	26	0	0	0	0	0	0	0	0	0	0	0	0	0	0	0
M01639_208_000000000-J7FTG_1_1107_13502_9728	26	V. hymettia	313	41.85	0	0	0	0	0	0	0	0	0	0	0	0	0	26	0	0	0	0	0
M01639_208_000000000-J7FTG_1_1116_3766_8440	26	V. kitaibeliana	299	42.81	0	0	0	0	0	0	0	0	26	0	0	0	0	0	0	0	0	0	0
M01639_208_000000000-J7FTG_1_1116_26068_14105	26	V. hymettia	311	42.12	0	0	0	0	0	0	0	0	0	0	0	0	0	26	0	0	0	0	0
M01639_208_000000000-J7FTG_1_1109_20605_12252	26	V. tricolor	293	41.98	0	0	0	26	0	0	0	0	0	0	0	0	0	0	0	0	0	0	0
M01639_208_000000000-J7FTG_1_1110_11247_23166	26	V. hymettia	300	42.00	0	0	0	0	0	0	0	0	0	0	0	0	0	26	0	0	0	0	0
M01639_208_000000000-J7FTG_1_2107_8107_7144	26	V. kitaibeliana	306	46.08	0	0	0	0	0	0	0	0	26	0	0	0	0	0	0	0	0	0	0
M01639_208_000000000-J7FTG_1_2108_20540_23291	26	V. kitaibeliana	295	43.39	0	0	0	0	0	0	0	0	0	0	26	0	0	0	0	0	0	0	0
M01639_208_000000000-J7FTG_1_2110_20839_23125	26	V. aetholica	292	42.47	0	0	0	0	0	0	0	0	0	0	0	0	0	0	0	0	26	0	0
M01639_208_000000000-J7FTG_1_2110_27367_8595	26	V. tricolor	293	41.98	0	0	0	26	0	0	0	0	0	0	0	0	0	0	0	0	0	0	0
M01639_208_000000000-J7FTG_1_2112_24466_15517	26	V. arvensis	232	40.09	0	0	0	0	0	0	26	0	0	0	0	0	0	0	0	0	0	0	0
M01639_208_000000000-J7FTG_1_2113_9263_15994	26	V. aetholica	307	43.32	0	0	0	0	0	0	0	0	0	0	0	0	0	0	0	0	26	0	0
M01639_208_000000000-J7FTG_1_1101_26372_19102	26	V. etrusca	291	42.96	0	0	0	0	0	0	0	0	0	0	0	0	0	0	0	0	0	26	0
M01639_208_000000000-J7FTG_1_1105_19335_16436	26	V. etrusca	293	42.32	0	0	0	0	0	0	0	0	0	0	0	0	0	0	0	0	0	26	0
M01639_208_000000000-J7FTG_1_1108_22866_3571	26	V. etrusca	194	42.27	0	0	0	0	0	0	0	0	0	0	0	0	0	0	0	0	0	26	0
M01639_208_000000000-J7FTG_1_1114_14337_9155	26	V. etrusca	303	44.55	0	0	0	0	0	0	0	0	0	0	0	0	0	0	0	0	0	26	0
M01639_208_000000000-J7FTG_1_1117_12335_22076	26	V. etrusca	189	49.21	0	0	0	0	0	0	0	0	0	0	0	0	0	0	0	0	0	26	0
M01639_208_000000000-J7FTG_1_1118_18448_13522	26	V. etrusca	300	42.67	0	0	0	0	0	0	0	0	0	0	0	0	0	0	0	0	0	26	0
M01639_208_000000000-J7FTG_1_2103_28447_8309	26	V. etrusca	298	41.61	0	0	0	0	0	0	0	0	0	0	0	0	0	0	0	0	0	26	0
M01639_208_000000000-J7FTG_1_2119_16719_11229	26	V. etrusca	300	42.67	0	0	0	0	0	0	0	0	0	0	0	0	0	0	0	0	0	26	0
M01639_208_000000000-J7FTG_1_1104_14985_19926	26	Ambiguous arvensis complex	304	44.74	0	0	0	0	0	1	0	0	0	0	0	25	0	0	0	0	0	0	0
M01639_208_000000000-J7FTG_1_2104_28192_14007	26	Ambiguous Gr. tricolor	310	41.29	0	0	0	1	0	0	0	0	0	0	0	0	0	25	0	0	0	0	0
M01639_208_000000000-J7FTG_1_2118_15527_23401	26	Ambiguous kitaibeliana/hymettia	293	43.00	0	0	0	0	0	0	0	0	0	1	0	0	0	0	0	25	0	0	0
M01639_208_000000000-J7FTG_1_1112_11257_6186	26	V. arvensis	304	45.07	0	0	0	0	0	25	1	0	0	0	0	0	0	0	0	0	0	0	0
M01639_208_000000000-J7FTG_1_2101_21280_12417	26	V. hymettia	302	44.04	0	0	0	0	0	0	0	0	0	0	0	1	0	25	0	0	0	0	0
M01639_208_000000000-J7FTG_1_1116_12315_9061	25	V. tricolor	289	43.60	25	0	0	0	0	0	0	0	0	0	0	0	0	0	0	0	0	0	0
M01639_208_000000000-J7FTG_1_1119_17151_7593	25	V. hymettia	318	40.57	0	0	0	0	0	0	0	0	0	0	0	0	0	25	0	0	0	0	0
M01639_208_000000000-J7FTG_1_1102_11065_6270	25	V. hymettia	303	41.25	0	0	0	0	0	0	0	0	0	0	0	0	0	0	0	25	0	0	0
M01639_208_000000000-J7FTG_1_1102_12283_20766	25	V. hymettia	310	41.94	0	0	0	0	0	0	0	0	0	0	0	0	0	25	0	0	0	0	0
M01639_208_000000000-J7FTG_1_1105_11145_7178	25	V. tricolor	291	41.58	25	0	0	0	0	0	0	0	0	0	0	0	0	0	0	0	0	0	0
M01639_208_000000000-J7FTG_1_1106_6434_5908	25	V. tricolor	286	41.96	0	25	0	0	0	0	0	0	0	0	0	0	0	0	0	0	0	0	0
M01639_208_000000000-J7FTG_1_1107_15234_22328	25	V. kitaibeliana	291	44.33	0	0	0	0	0	0	0	0	0	25	0	0	0	0	0	0	0	0	0
M01639_208_000000000-J7FTG_1_1110_11093_5178	25	V. hymettia	302	42.72	0	0	0	0	0	0	0	0	0	0	0	0	0	0	0	25	0	0	0
M01639_208_000000000-J7FTG_1_1113_26593_18467	25	V. aetholica	212	40.09	0	0	0	0	0	0	0	0	0	0	0	0	0	0	0	0	25	0	0
M01639_208_000000000-J7FTG_1_1116_17651_5029	25	V. hymettia	295	44.41	0	0	0	0	0	0	0	0	0	0	0	25	0	0	0	0	0	0	0
M01639_208_000000000-J7FTG_1_1117_18021_8576	25	V. tricolor	291	42.27	25	0	0	0	0	0	0	0	0	0	0	0	0	0	0	0	0	0	0
M01639_208_000000000-J7FTG_1_1118_9094_19992	25	V. tricolor	291	41.58	25	0	0	0	0	0	0	0	0	0	0	0	0	0	0	0	0	0	0
M01639_208_000000000-J7FTG_1_1119_23205_14209	25	V. aetholica	294	43.20	0	0	0	0	0	0	0	0	0	0	0	0	0	0	0	0	25	0	0
M01639_208_000000000-J7FTG_1_1119_27471_13078	25	V. tricolor	292	41.78	0	25	0	0	0	0	0	0	0	0	0	0	0	0	0	0	0	0	0
M01639_208_000000000-J7FTG_1_2102_23121_16013	25	V. hymettia	312	41.67	0	0	0	0	0	0	0	0	0	0	0	0	0	25	0	0	0	0	0
M01639_208_000000000-J7FTG_1_2102_7602_6765	25	V. tricolor	291	42.96	25	0	0	0	0	0	0	0	0	0	0	0	0	0	0	0	0	0	0
M01639_208_000000000-J7FTG_1_2109_9138_2975	25	V. kitaibeliana	299	43.81	0	0	0	0	0	0	0	0	0	25	0	0	0	0	0	0	0	0	0
M01639_208_000000000-J7FTG_1_2113_23725_17379	25	V. hymettia	297	44.11	0	0	0	0	0	0	0	0	0	0	0	0	0	25	0	0	0	0	0
M01639_208_000000000-J7FTG_1_2117_7923_8947	25	V. tricolor	289	41.87	0	25	0	0	0	0	0	0	0	0	0	0	0	0	0	0	0	0	0
M01639_208_000000000-J7FTG_1_1102_20089_5288	25	V. etrusca	300	42.00	0	0	0	0	0	0	0	0	0	0	0	0	0	0	0	0	0	25	0
M01639_208_000000000-J7FTG_1_1106_17698_13170	25	V. etrusca	297	40.40	0	0	0	0	0	0	0	0	0	0	0	0	0	0	0	0	0	25	0
M01639_208_000000000-J7FTG_1_1115_10667_10073	25	V. etrusca	295	41.36	0	0	0	0	0	0	0	0	0	0	0	0	0	0	0	0	0	25	0
M01639_208_000000000-J7FTG_1_1115_19842_12641	25	V. etrusca	301	42.52	0	0	0	0	0	0	0	0	0	0	0	0	0	0	0	0	0	25	0
M01639_208_000000000-J7FTG_1_2105_13337_22206	25	V. etrusca	296	40.88	0	0	0	0	0	0	0	0	0	0	0	0	0	0	0	0	0	25	0
M01639_208_000000000-J7FTG_1_2105_26539_8267	25	V. etrusca	189	50.26	0	0	0	0	0	0	0	0	0	0	0	0	0	0	0	0	0	25	0
M01639_208_000000000-J7FTG_1_2114_19194_7543	25	V. etrusca	296	40.88	0	0	0	0	0	0	0	0	0	0	0	0	0	0	0	0	0	25	0
M01639_208_000000000-J7FTG_1_2114_19434_20089	25	V. etrusca	300	42.67	0	0	0	0	0	0	0	0	0	0	0	0	0	0	0	0	0	25	0
M01639_208_000000000-J7FTG_1_2116_7914_15148	25	V. etrusca	299	42.14	0	0	0	0	0	0	0	0	0	0	0	0	0	0	0	0	0	25	0
M01639_208_000000000-J7FTG_1_2117_24093_18720	25	V. etrusca	300	41.33	0	0	0	0	0	0	0	0	0	0	0	0	0	0	0	0	0	25	0
M01639_208_000000000-J7FTG_1_1103_7748_6663	25	V. eugeniae	282	43.26	0	0	0	0	0	0	0	0	0	0	0	0	0	0	0	0	0	0	25
M01639_208_000000000-J7FTG_1_1118_16836_17356	24	V. arvensis	309	44.66	0	0	0	0	24	0	0	0	0	0	0	0	0	0	0	0	0	0	0
M01639_208_000000000-J7FTG_1_2119_23167_12435	24	V. tricolor	314	42.04	24	0	0	0	0	0	0	0	0	0	0	0	0	0	0	0	0	0	0
M01639_208_000000000-J7FTG_1_2105_17394_22867	24	V. kitaibeliana	289	43.60	0	0	0	0	0	0	0	0	0	24	0	0	0	0	0	0	0	0	0
M01639_208_000000000-J7FTG_1_1104_13962_1957	24	V. tricolor	303	35.97	0	0	0	24	0	0	0	0	0	0	0	0	0	0	0	0	0	0	0
M01639_208_000000000-J7FTG_1_2109_15998_7436	24	V. tricolor	307	43.00	0	0	24	0	0	0	0	0	0	0	0	0	0	0	0	0	0	0	0
M01639_208_000000000-J7FTG_1_1118_18412_21421	24	V. eugeniae	295	42.03	0	0	0	0	0	0	0	0	0	0	0	0	0	0	0	0	0	0	24
M01639_208_000000000-J7FTG_1_1101_23589_12698	24	V. aetholica	212	40.09	0	0	0	0	0	0	0	0	0	0	0	0	0	0	0	0	24	0	0
M01639_208_000000000-J7FTG_1_1102_13587_7441	24	V. aetholica	292	43.84	0	0	0	0	0	0	0	0	0	0	0	0	0	0	0	0	24	0	0
M01639_208_000000000-J7FTG_1_1102_21559_6158	24	V. hymettia	297	43.77	0	0	0	0	0	0	0	0	0	0	0	0	0	0	0	24	0	0	0
M01639_208_000000000-J7FTG_1_1106_22522_4036	24	V. aetholica	295	42.03	0	0	0	0	0	0	0	0	0	0	0	0	0	0	0	0	24	0	0
M01639_208_000000000-J7FTG_1_1106_28905_14314	24	V. hymettia	312	41.67	0	0	0	0	0	0	0	0	0	0	0	0	0	24	0	0	0	0	0
M01639_208_000000000-J7FTG_1_1109_25807_16251	24	V. tricolor	310	43.87	0	24	0	0	0	0	0	0	0	0	0	0	0	0	0	0	0	0	0
M01639_208_000000000-J7FTG_1_1110_17051_3819	24	V. tricolor	291	42.27	0	24	0	0	0	0	0	0	0	0	0	0	0	0	0	0	0	0	0
M01639_208_000000000-J7FTG_1_1111_23456_15231	24	V. arvensis	232	40.52	0	0	0	0	0	24	0	0	0	0	0	0	0	0	0	0	0	0	0
M01639_208_000000000-J7FTG_1_1112_9262_16798	24	V. aetholica	295	41.69	0	0	0	0	0	0	0	0	0	0	0	0	0	0	0	0	24	0	0
M01639_208_000000000-J7FTG_1_1115_15534_19418	24	V. hymettia	303	43.56	0	0	0	0	0	0	0	0	0	0	0	24	0	0	0	0	0	0	0
M01639_208_000000000-J7FTG_1_1115_4273_9165	24	V. hymettia	175	46.29	0	0	0	0	0	0	0	0	0	0	0	0	24	0	0	0	0	0	0
M01639_208_000000000-J7FTG_1_1116_10138_12453	24	V. tricolor	276	38.04	0	0	24	0	0	0	0	0	0	0	0	0	0	0	0	0	0	0	0
M01639_208_000000000-J7FTG_1_1116_21691_15097	24	V. aetholica	296	41.89	0	0	0	0	0	0	0	0	0	0	0	0	0	0	0	0	24	0	0
M01639_208_000000000-J7FTG_1_1119_21177_19228	24	V. aetholica	292	43.84	0	0	0	0	0	0	0	0	0	0	0	0	0	0	0	0	24	0	0
M01639_208_000000000-J7FTG_1_2107_24581_20461	24	V. hymettia	306	45.75	0	0	0	0	0	0	0	0	0	0	0	0	0	0	24	0	0	0	0
M01639_208_000000000-J7FTG_1_2116_7436_7723	24	V. kitaibeliana	306	45.42	0	0	0	0	0	0	0	0	0	0	24	0	0	0	0	0	0	0	0
M01639_208_000000000-J7FTG_1_2118_13502_23560	24	V. tricolor	294	41.50	0	0	24	0	0	0	0	0	0	0	0	0	0	0	0	0	0	0	0
M01639_208_000000000-J7FTG_1_2119_5884_16957	24	V. tricolor	313	44.73	0	0	24	0	0	0	0	0	0	0	0	0	0	0	0	0	0	0	0
M01639_208_000000000-J7FTG_1_1107_7984_21363	24	V. etrusca	247	41.30	0	0	0	0	0	0	0	0	0	0	0	0	0	0	0	0	0	24	0
M01639_208_000000000-J7FTG_1_1112_11119_20738	24	V. etrusca	290	43.10	0	0	0	0	0	0	0	0	0	0	0	0	0	0	0	0	0	24	0
M01639_208_000000000-J7FTG_1_1113_14615_14636	24	V. etrusca	294	41.50	0	0	0	0	0	0	0	0	0	0	0	0	0	0	0	0	0	24	0
M01639_208_000000000-J7FTG_1_1115_21482_24086	24	V. etrusca	299	42.81	0	0	0	0	0	0	0	0	0	0	0	0	0	0	0	0	0	24	0
M01639_208_000000000-J7FTG_1_2105_11877_24998	24	V. etrusca	296	40.88	0	0	0	0	0	0	0	0	0	0	0	0	0	0	0	0	0	24	0
M01639_208_000000000-J7FTG_1_2106_8091_6379	24	V. etrusca	297	40.07	0	0	0	0	0	0	0	0	0	0	0	0	0	0	0	0	0	24	0
M01639_208_000000000-J7FTG_1_2109_12609_23410	24	V. etrusca	296	41.55	0	0	0	0	0	0	0	0	0	0	0	0	0	0	0	0	0	24	0
M01639_208_000000000-J7FTG_1_2114_8328_9156	24	V. etrusca	293	41.98	0	0	0	0	0	0	0	0	0	0	0	0	0	0	0	0	0	24	0
M01639_208_000000000-J7FTG_1_2115_17543_15976	24	V. etrusca	282	39.72	0	0	0	0	0	0	0	0	0	0	0	0	0	0	0	0	0	24	0
M01639_208_000000000-J7FTG_1_1102_3477_7126	24	V. eugeniae	287	39.02	0	0	0	0	0	0	0	0	0	0	0	0	0	0	0	0	0	0	24
M01639_208_000000000-J7FTG_1_2104_5055_17340	24	Ambiguous Gr. tricolor	311	42.12	0	0	1	0	0	0	0	0	0	0	0	0	0	23	0	0	0	0	0
M01639_208_000000000-J7FTG_1_1106_8053_8312	24	V. hymettia	289	43.60	0	0	0	0	0	0	0	0	0	0	0	1	0	23	0	0	0	0	0
M01639_208_000000000-J7FTG_1_1103_2342_15751	24	Ambiguous Sect. Melanium	299	42.14	0	0	0	0	0	0	0	0	0	0	0	0	0	0	0	0	0	1	23
M01639_208_000000000-J7FTG_1_2115_19255_4721	24	V. arvensis	244	45.08	0	0	0	0	0	22	2	0	0	0	0	0	0	0	0	0	0	0	0
M01639_208_000000000-J7FTG_1_1118_19263_5386	24	Ambiguous kitaibeliana/hymettia	299	43.48	0	0	0	0	0	0	0	0	21	0	2	0	0	0	0	1	0	0	0
M01639_208_000000000-J7FTG_1_2119_28273_12906	24	Ambiguous kitaibeliana/hymettia	312	44.55	0	0	0	0	0	0	0	0	1	0	1	1	0	21	0	0	0	0	0
M01639_208_000000000-J7FTG_1_1101_14235_23288	24	Ambiguous kitaibeliana/hymettia	289	43.94	0	0	0	0	0	0	0	0	21	0	0	0	0	3	0	0	0	0	0
M01639_208_000000000-J7FTG_1_1104_23382_20900	24	V. arvensis	232	40.95	0	0	0	0	0	3	21	0	0	0	0	0	0	0	0	0	0	0	0
M01639_208_000000000-J7FTG_1_1106_16909_13320	24	Ambiguous kitaibeliana/hymettia	306	45.10	0	0	0	0	0	0	0	0	3	0	0	0	1	0	20	0	0	0	0
M01639_208_000000000-J7FTG_1_1117_13305_10972	24	Ambiguous Gr. tricolor	308	43.18	19	0	0	1	4	0	0	0	0	0	0	0	0	0	0	0	0	0	0
M01639_208_000000000-J7FTG_1_1103_11134_3238	24	V. tricolor	200	42.50	5	1	0	18	0	0	0	0	0	0	0	0	0	0	0	0	0	0	0
M01639_208_000000000-J7FTG_1_1111_27056_16694	24	Ambiguous kitaibeliana/hymettia	295	42.71	0	0	0	0	0	0	0	0	0	8	0	0	0	0	0	16	0	0	0
M01639_208_000000000-J7FTG_1_1111_24507_20989	24	V. arvensis	294	42.86	0	0	0	0	0	16	8	0	0	0	0	0	0	0	0	0	0	0	0
M01639_208_000000000-J7FTG_1_2112_22913_10757	24	V. arvensis	314	43.95	0	0	0	0	0	16	8	0	0	0	0	0	0	0	0	0	0	0	0
M01639_208_000000000-J7FTG_1_1107_1859_12904	24	Ambiguous Gr. tricolor	287	43.55	0	0	5	0	1	2	0	0	15	0	1	0	0	0	0	0	0	0	0
M01639_208_000000000-J7FTG_1_1102_9020_18785	24	Ambiguous kitaibeliana/hymettia	289	42.91	0	0	0	0	0	0	0	1	8	0	0	15	0	0	0	0	0	0	0
M01639_208_000000000-J7FTG_1_1110_15073_23496	24	V. arvensis	312	43.59	0	0	0	0	0	9	15	0	0	0	0	0	0	0	0	0	0	0	0
M01639_208_000000000-J7FTG_1_2103_6590_13558	24	V. arvensis	305	44.92	0	0	0	0	0	9	15	0	0	0	0	0	0	0	0	0	0	0	0
M01639_208_000000000-J7FTG_1_2108_16838_12239	24	V. arvensis	308	44.16	0	0	0	0	0	9	15	0	0	0	0	0	0	0	0	0	0	0	0
M01639_208_000000000-J7FTG_1_1113_9603_16246	24	Ambiguous Gr. tricolor	314	40.76	14	0	0	0	0	0	0	0	0	0	0	10	0	0	0	0	0	0	0
M01639_208_000000000-J7FTG_1_1118_13282_9165	24	Ambiguous kitaibeliana/hymettia	304	43.75	0	0	0	0	0	0	0	1	0	0	0	2	3	14	2	2	0	0	0
M01639_208_000000000-J7FTG_1_2108_18544_3119	24	V. tricolor	276	38.04	9	1	0	14	0	0	0	0	0	0	0	0	0	0	0	0	0	0	0
M01639_208_000000000-J7FTG_1_1115_17932_9048	24	Ambiguous arvensis complex	302	44.04	0	0	0	0	0	0	1	8	0	0	0	1	0	14	0	0	0	0	0
M01639_208_000000000-J7FTG_1_1111_10613_6096	24	V. tricolor	280	40.71	11	0	0	13	0	0	0	0	0	0	0	0	0	0	0	0	0	0	0
M01639_208_000000000-J7FTG_1_2108_7125_11570	24	Ambiguous Gr. tricolor	289	43.60	3	3	4	2	12	0	0	0	0	0	0	0	0	0	0	0	0	0	0
M01639_208_000000000-J7FTG_1_1102_15409_7867	24	V. tricolor	309	44.01	12	0	0	12	0	0	0	0	0	0	0	0	0	0	0	0	0	0	0
M01639_208_000000000-J7FTG_1_1107_24992_18935	24	V. tricolor	310	43.87	12	0	0	12	0	0	0	0	0	0	0	0	0	0	0	0	0	0	0
M01639_208_000000000-J7FTG_1_1118_9739_4371	24	V. arvensis	215	40.93	0	0	0	0	0	12	12	0	0	0	0	0	0	0	0	0	0	0	0
M01639_208_000000000-J7FTG_1_2108_24410_24158	24	Ambiguous arvensis complex	304	44.08	0	0	0	0	0	1	1	1	1	3	0	2	0	4	0	11	0	0	0
M01639_208_000000000-J7FTG_1_2107_17333_3181	24	Ambiguous arvensis complex	308	42.53	0	0	0	0	0	1	0	0	0	0	0	0	0	8	11	4	0	0	0
M01639_208_000000000-J7FTG_1_1111_9022_4491	24	Ambiguous Gr. tricolor	312	43.27	10	0	4	1	6	0	0	0	0	0	0	1	0	1	1	0	0	0	0
M01639_208_000000000-J7FTG_1_1114_11051_22820	24	Ambiguous Gr. tricolor	317	41.01	10	1	0	0	0	0	0	0	0	0	0	0	0	7	0	6	0	0	0
M01639_208_000000000-J7FTG_1_2105_19178_17505	24	Ambiguous arvensis complex	306	43.79	0	0	0	0	1	1	2	10	0	0	0	0	8	2	0	0	0	0	0
M01639_208_000000000-J7FTG_1_1105_16527_15334	24	Ambiguous arvensis complex	315	43.81	0	0	0	0	3	0	0	9	1	0	0	0	2	0	9	0	0	0	0
M01639_208_000000000-J7FTG_1_1119_21278_5122	24	Ambiguous arvensis complex	311	42.44	0	0	0	0	0	1	0	1	1	2	2	1	7	9	0	0	0	0	0
M01639_208_000000000-J7FTG_1_2107_15998_14349	24	Ambiguous kitaibeliana/hymettia	310	44.84	0	0	0	0	0	0	0	2	0	0	0	2	3	6	9	2	0	0	0
M01639_208_000000000-J7FTG_1_2114_17631_14543	24	Ambiguous arvensis complex	303	45.21	0	0	0	0	2	2	1	2	0	0	0	9	1	5	2	0	0	0	0
M01639_208_000000000-J7FTG_1_2109_25832_5789	24	Ambiguous arvensis complex	300	45.67	0	0	0	0	5	0	0	8	2	0	2	3	1	1	2	0	0	0	0
M01639_208_000000000-J7FTG_1_1106_20657_20942	24	Ambiguous arvensis complex	305	43.93	0	0	0	0	0	2	7	1	0	0	0	0	8	2	4	0	0	0	0
M01639_208_000000000-J7FTG_1_1102_25973_21473	24	Ambiguous arvensis complex	306	45.10	0	0	0	0	4	0	0	7	0	0	4	3	5	0	1	0	0	0	0
M01639_208_000000000-J7FTG_1_2119_19358_20399	24	Ambiguous arvensis complex	305	43.61	0	0	0	0	2	0	0	2	0	0	2	5	6	5	2	0	0	0	0
M01639_208_000000000-J7FTG_1_2109_22985_5873	24	Ambiguous Gr. tricolor	288	43.75	4	1	5	3	2	1	0	0	0	0	0	0	0	3	5	0	0	0	0
M01639_208_000000000-J7FTG_1_2104_13442_12346	23	V. arvensis	310	44.84	0	0	0	0	23	0	0	0	0	0	0	0	0	0	0	0	0	0	0
M01639_208_000000000-J7FTG_1_1115_22947_18151	23	V. hymettia	295	46.78	0	0	0	0	0	0	0	0	0	0	0	0	23	0	0	0	0	0	0
M01639_208_000000000-J7FTG_1_2116_13675_7144	23	V. hymettia	290	42.41	0	0	0	0	0	0	0	0	0	0	0	23	0	0	0	0	0	0	0
M01639_208_000000000-J7FTG_1_1103_7406_3270	23	V. aetholica	298	41.28	0	0	0	0	0	0	0	0	0	0	0	0	0	0	0	0	23	0	0
M01639_208_000000000-J7FTG_1_1106_25192_20464	23	V. tricolor	289	40.48	23	0	0	0	0	0	0	0	0	0	0	0	0	0	0	0	0	0	0
M01639_208_000000000-J7FTG_1_1110_22144_24431	23	V. tricolor	290	41.72	0	0	23	0	0	0	0	0	0	0	0	0	0	0	0	0	0	0	0
M01639_208_000000000-J7FTG_1_1110_7035_13975	23	V. tricolor	311	44.05	0	23	0	0	0	0	0	0	0	0	0	0	0	0	0	0	0	0	0
M01639_208_000000000-J7FTG_1_1113_11391_15413	23	V. aetholica	292	43.49	0	0	0	0	0	0	0	0	0	0	0	0	0	0	0	0	23	0	0
M01639_208_000000000-J7FTG_1_1117_4695_11459	23	V. kitaibeliana	314	43.95	0	0	0	0	0	0	0	0	23	0	0	0	0	0	0	0	0	0	0
M01639_208_000000000-J7FTG_1_1118_17281_19172	23	V. arvensis	232	40.52	0	0	0	0	0	23	0	0	0	0	0	0	0	0	0	0	0	0	0
M01639_208_000000000-J7FTG_1_1119_17758_23121	23	V. hymettia	178	47.19	0	0	0	0	0	0	0	0	0	0	0	0	0	0	23	0	0	0	0
M01639_208_000000000-J7FTG_1_2103_17900_10292	23	V. hymettia	300	41.00	0	0	0	0	0	0	0	0	0	0	0	0	0	23	0	0	0	0	0
M01639_208_000000000-J7FTG_1_2103_19969_10339	23	V. tricolor	288	41.32	23	0	0	0	0	0	0	0	0	0	0	0	0	0	0	0	0	0	0
M01639_208_000000000-J7FTG_1_2106_13794_9121	23	V. hymettia	306	44.77	0	0	0	0	0	0	0	0	0	0	0	0	0	0	23	0	0	0	0
M01639_208_000000000-J7FTG_1_2108_20482_7808	23	V. aetholica	287	41.46	0	0	0	0	0	0	0	0	0	0	0	0	0	0	0	0	23	0	0
M01639_208_000000000-J7FTG_1_2109_3107_14494	23	V. tricolor	312	42.95	0	23	0	0	0	0	0	0	0	0	0	0	0	0	0	0	0	0	0
M01639_208_000000000-J7FTG_1_2109_3956_16296	23	V. hymettia	317	40.69	0	0	0	0	0	0	0	0	0	0	0	0	0	23	0	0	0	0	0
M01639_208_000000000-J7FTG_1_2116_11938_7917	23	V. kitaibeliana	294	43.54	0	0	0	0	0	0	0	0	0	0	23	0	0	0	0	0	0	0	0
M01639_208_000000000-J7FTG_1_2116_9959_9059	23	V. kitaibeliana	305	43.93	0	0	0	0	0	0	0	0	23	0	0	0	0	0	0	0	0	0	0
M01639_208_000000000-J7FTG_1_2117_11025_7749	23	V. kitaibeliana	299	42.81	0	0	0	0	0	0	0	0	23	0	0	0	0	0	0	0	0	0	0
M01639_208_000000000-J7FTG_1_2119_23902_17124	23	V. aetholica	297	41.08	0	0	0	0	0	0	0	0	0	0	0	0	0	0	0	0	23	0	0
M01639_208_000000000-J7FTG_1_1101_12426_4320	23	V. etrusca	299	41.14	0	0	0	0	0	0	0	0	0	0	0	0	0	0	0	0	0	23	0
M01639_208_000000000-J7FTG_1_1101_15001_24999	23	V. etrusca	291	42.61	0	0	0	0	0	0	0	0	0	0	0	0	0	0	0	0	0	23	0
M01639_208_000000000-J7FTG_1_1103_9705_9474	23	V. etrusca	295	43.39	0	0	0	0	0	0	0	0	0	0	0	0	0	0	0	0	0	23	0
M01639_208_000000000-J7FTG_1_1104_8674_10198	23	V. etrusca	292	42.12	0	0	0	0	0	0	0	0	0	0	0	0	0	0	0	0	0	23	0
M01639_208_000000000-J7FTG_1_1106_18004_17285	23	V. etrusca	296	41.89	0	0	0	0	0	0	0	0	0	0	0	0	0	0	0	0	0	23	0
M01639_208_000000000-J7FTG_1_1114_24977_10254	23	V. etrusca	188	50.00	0	0	0	0	0	0	0	0	0	0	0	0	0	0	0	0	0	23	0
M01639_208_000000000-J7FTG_1_2114_15679_15150	23	V. etrusca	301	42.19	0	0	0	0	0	0	0	0	0	0	0	0	0	0	0	0	0	23	0
M01639_208_000000000-J7FTG_1_2115_19202_22779	23	V. etrusca	298	41.95	0	0	0	0	0	0	0	0	0	0	0	0	0	0	0	0	0	23	0
M01639_208_000000000-J7FTG_1_2116_13651_5031	23	V. etrusca	291	43.64	0	0	0	0	0	0	0	0	0	0	0	0	0	0	0	0	0	23	0
M01639_208_000000000-J7FTG_1_2113_16552_9607	23	V. eugeniae	293	43.34	0	0	0	0	0	0	0	0	0	0	0	0	0	0	0	0	0	0	23
M01639_208_000000000-J7FTG_1_2115_18366_12938	23	V. eugeniae	302	43.38	0	0	0	0	0	0	0	0	0	0	0	0	0	0	0	0	0	0	23
M01639_208_000000000-J7FTG_1_1102_10897_8218	23	V. hymettia	314	41.08	0	0	0	0	0	0	0	0	0	0	0	0	0	22	1	0	0	0	0
M01639_208_000000000-J7FTG_1_1116_11128_21843	23	Ambiguous Gr. tricolor	289	43.60	0	0	1	0	0	0	0	0	0	0	0	22	0	0	0	0	0	0	0
M01639_208_000000000-J7FTG_1_2116_17355_24812	23	V. tricolor	291	41.92	22	1	0	0	0	0	0	0	0	0	0	0	0	0	0	0	0	0	0
M01639_208_000000000-J7FTG_1_2118_25126_10293	23	Ambiguous kitaibeliana/hymettia	297	43.77	0	0	0	0	0	0	0	0	0	1	0	0	0	0	0	22	0	0	0
M01639_208_000000000-J7FTG_1_2103_8744_18869	23	Ambiguous Sect. Melanium	297	41.41	0	0	0	0	0	0	0	0	0	0	0	0	0	0	0	0	0	22	1
M01639_208_000000000-J7FTG_1_1118_21529_15810	23	Ambiguous arvensis complex	315	41.59	0	0	0	0	1	0	0	0	0	0	0	21	1	0	0	0	0	0	0
M01639_208_000000000-J7FTG_1_2116_14798_21511	23	Ambiguous Sect. Melanium	298	42.95	0	0	0	0	0	0	0	0	0	0	0	0	0	0	0	0	0	21	2
M01639_208_000000000-J7FTG_1_1107_27082_11390	23	Ambiguous kitaibeliana/hymettia	313	43.77	0	0	0	0	0	0	0	0	20	0	0	2	0	0	1	0	0	0	0
M01639_208_000000000-J7FTG_1_2101_17437_18368	23	Ambiguous Gr. tricolor	319	41.07	0	1	1	0	0	0	0	0	0	0	0	0	0	0	3	18	0	0	0
M01639_208_000000000-J7FTG_1_1101_9344_14607	23	Ambiguous Gr. tricolor	309	41.75	3	0	1	1	0	0	0	0	0	0	0	0	0	0	0	18	0	0	0
M01639_208_000000000-J7FTG_1_1104_8884_15340	23	V. tricolor	287	44.60	17	1	2	3	0	0	0	0	0	0	0	0	0	0	0	0	0	0	0
M01639_208_000000000-J7FTG_1_1116_7259_21533	23	V. arvensis	312	44.87	0	0	0	0	0	17	6	0	0	0	0	0	0	0	0	0	0	0	0
M01639_208_000000000-J7FTG_1_2108_21855_16595	23	V. arvensis	309	44.01	0	0	0	0	0	17	6	0	0	0	0	0	0	0	0	0	0	0	0
M01639_208_000000000-J7FTG_1_1110_17103_21695	23	Ambiguous Sect. Melanium	295	43.39	0	0	0	0	0	0	0	0	0	0	0	0	0	0	0	0	0	17	6
M01639_208_000000000-J7FTG_1_2119_3284_12963	23	Ambiguous arvensis complex	312	45.19	0	0	0	0	1	0	0	0	1	0	0	16	4	0	1	0	0	0	0
M01639_208_000000000-J7FTG_1_1106_14916_2569	23	Ambiguous Gr. tricolor	289	44.29	0	0	1	0	0	3	0	1	15	0	0	3	0	0	0	0	0	0	0
M01639_208_000000000-J7FTG_1_2117_13436_8613	23	Ambiguous arvensis complex	295	45.42	0	0	0	0	0	2	4	0	0	0	15	0	0	0	2	0	0	0	0
M01639_208_000000000-J7FTG_1_2114_27090_10091	23	Ambiguous Gr. tricolor	289	44.64	0	0	1	0	0	0	0	1	3	0	0	2	0	15	1	0	0	0	0
M01639_208_000000000-J7FTG_1_2116_4950_7190	23	Ambiguous arvensis complex	306	44.77	0	0	0	0	0	6	15	0	0	0	0	1	1	0	0	0	0	0	0
M01639_208_000000000-J7FTG_1_2101_12575_16151	23	Ambiguous arvensis complex	287	43.90	0	0	0	0	0	2	1	0	3	0	0	15	2	0	0	0	0	0	0
M01639_208_000000000-J7FTG_1_1108_16465_12393	23	Ambiguous kitaibeliana/hymettia	312	41.67	0	0	0	0	0	0	0	4	0	0	0	15	4	0	0	0	0	0	0
M01639_208_000000000-J7FTG_1_1111_24733_12750	23	V. arvensis	307	44.30	0	0	0	0	0	14	9	0	0	0	0	0	0	0	0	0	0	0	0
M01639_208_000000000-J7FTG_1_1117_27200_11228	23	V. tricolor	288	43.06	1	7	2	13	0	0	0	0	0	0	0	0	0	0	0	0	0	0	0
M01639_208_000000000-J7FTG_1_1116_17867_13205	23	Ambiguous arvensis complex	306	45.75	0	0	0	0	0	13	9	1	0	0	0	0	0	0	0	0	0	0	0
M01639_208_000000000-J7FTG_1_2108_13030_3044	23	V. tricolor	282	37.23	13	0	0	10	0	0	0	0	0	0	0	0	0	0	0	0	0	0	0
M01639_208_000000000-J7FTG_1_2117_5380_15397	23	V. tricolor	278	38.13	13	0	0	10	0	0	0	0	0	0	0	0	0	0	0	0	0	0	0
M01639_208_000000000-J7FTG_1_1108_10919_21679	23	V. arvensis	313	44.41	0	0	0	0	0	13	10	0	0	0	0	0	0	0	0	0	0	0	0
M01639_208_000000000-J7FTG_1_2106_9862_18053	23	Ambiguous arvensis complex	289	42.91	0	0	0	0	0	2	2	7	12	0	0	0	0	0	0	0	0	0	0
M01639_208_000000000-J7FTG_1_1103_22868_7189	23	V. tricolor	310	43.23	0	10	12	1	0	0	0	0	0	0	0	0	0	0	0	0	0	0	0
M01639_208_000000000-J7FTG_1_2111_12081_12693	23	V. arvensis	310	43.55	0	0	0	0	0	12	11	0	0	0	0	0	0	0	0	0	0	0	0
M01639_208_000000000-J7FTG_1_1101_21015_19026	23	Ambiguous arvensis complex	316	43.35	0	0	0	0	11	0	0	0	0	0	1	4	2	0	5	0	0	0	0
M01639_208_000000000-J7FTG_1_1110_23705_16640	23	Ambiguous Gr. tricolor	308	42.53	1	1	1	0	2	0	0	1	1	0	1	0	0	0	5	10	0	0	0
M01639_208_000000000-J7FTG_1_1107_13804_11833	23	Ambiguous arvensis complex	314	43.31	0	0	0	0	0	1	1	0	0	10	0	3	0	5	0	3	0	0	0
M01639_208_000000000-J7FTG_1_1116_22797_19396	23	V. tricolor	292	42.81	8	4	10	1	0	0	0	0	0	0	0	0	0	0	0	0	0	0	0
M01639_208_000000000-J7FTG_1_1108_21460_21023	23	Ambiguous kitaibeliana/hymettia	310	42.90	0	0	0	0	0	0	0	1	0	2	1	9	0	3	0	7	0	0	0
M01639_208_000000000-J7FTG_1_1115_5131_5513	22	V. arvensis	223	47.09	0	0	0	0	22	0	0	0	0	0	0	0	0	0	0	0	0	0	0
M01639_208_000000000-J7FTG_1_2109_18731_11833	22	V. arvensis	297	40.40	0	0	0	0	22	0	0	0	0	0	0	0	0	0	0	0	0	0	0
M01639_208_000000000-J7FTG_1_1107_7733_2189	22	V. arvensis	309	45.31	0	0	0	0	22	0	0	0	0	0	0	0	0	0	0	0	0	0	0
M01639_208_000000000-J7FTG_1_2116_19931_6711	22	V. tricolor	313	43.45	0	0	22	0	0	0	0	0	0	0	0	0	0	0	0	0	0	0	0
M01639_208_000000000-J7FTG_1_2109_4787_18823	22	V. hymettia	313	41.53	0	0	0	0	0	0	0	0	0	0	0	0	0	22	0	0	0	0	0
M01639_208_000000000-J7FTG_1_1102_8552_5079	22	V. hymettia	303	44.88	0	0	0	0	0	0	0	0	0	0	0	0	0	0	0	22	0	0	0
M01639_208_000000000-J7FTG_1_2108_20049_14306	22	V. aetholica	306	43.79	0	0	0	0	0	0	0	0	0	0	0	0	0	0	0	0	22	0	0
M01639_208_000000000-J7FTG_1_2106_8705_19361	22	V. hymettia	301	42.86	0	0	0	0	0	0	0	0	0	0	0	0	0	0	0	22	0	0	0
M01639_208_000000000-J7FTG_1_1101_12087_3190	22	V. aetholica	293	43.00	0	0	0	0	0	0	0	0	0	0	0	0	0	0	0	0	22	0	0
M01639_208_000000000-J7FTG_1_1102_20663_3336	22	V. tricolor	295	41.69	0	0	22	0	0	0	0	0	0	0	0	0	0	0	0	0	0	0	0
M01639_208_000000000-J7FTG_1_1103_17374_3649	22	V. aetholica	292	44.18	0	0	0	0	0	0	0	0	0	0	0	0	0	0	0	0	22	0	0
M01639_208_000000000-J7FTG_1_1103_23101_4281	22	V. tricolor	227	42.73	0	0	22	0	0	0	0	0	0	0	0	0	0	0	0	0	0	0	0
M01639_208_000000000-J7FTG_1_1103_9041_13299	22	V. tricolor	291	41.58	22	0	0	0	0	0	0	0	0	0	0	0	0	0	0	0	0	0	0
M01639_208_000000000-J7FTG_1_1104_8524_17657	22	V. hymettia	312	41.35	0	0	0	0	0	0	0	0	0	0	0	0	0	22	0	0	0	0	0
M01639_208_000000000-J7FTG_1_1109_6535_10319	22	V. aetholica	307	44.30	0	0	0	0	0	0	0	0	0	0	0	0	0	0	0	0	22	0	0
M01639_208_000000000-J7FTG_1_2101_16552_8678	22	V. aetholica	292	43.84	0	0	0	0	0	0	0	0	0	0	0	0	0	0	0	0	22	0	0
M01639_208_000000000-J7FTG_1_2105_5784_18092	22	V. aetholica	291	43.99	0	0	0	0	0	0	0	0	0	0	0	0	0	0	0	0	22	0	0
M01639_208_000000000-J7FTG_1_2108_17555_15696	22	V. aetholica	286	41.96	0	0	0	0	0	0	0	0	0	0	0	0	0	0	0	0	22	0	0
M01639_208_000000000-J7FTG_1_2109_23719_7651	22	V. aetholica	292	44.18	0	0	0	0	0	0	0	0	0	0	0	0	0	0	0	0	22	0	0
M01639_208_000000000-J7FTG_1_2111_17458_9034	22	V. hymettia	319	40.44	0	0	0	0	0	0	0	0	0	0	0	0	0	22	0	0	0	0	0
M01639_208_000000000-J7FTG_1_2112_29033_12518	22	V. tricolor	289	41.87	0	0	0	22	0	0	0	0	0	0	0	0	0	0	0	0	0	0	0
M01639_208_000000000-J7FTG_1_1103_15301_20349	22	V. etrusca	317	40.06	0	0	0	0	0	0	0	0	0	0	0	0	0	0	0	0	0	22	0
M01639_208_000000000-J7FTG_1_1104_19419_9616	22	V. etrusca	303	42.24	0	0	0	0	0	0	0	0	0	0	0	0	0	0	0	0	0	22	0
M01639_208_000000000-J7FTG_1_1107_12344_17586	22	V. etrusca	188	50.53	0	0	0	0	0	0	0	0	0	0	0	0	0	0	0	0	0	22	0
M01639_208_000000000-J7FTG_1_1119_17409_8479	22	V. etrusca	318	40.88	0	0	0	0	0	0	0	0	0	0	0	0	0	0	0	0	0	22	0
M01639_208_000000000-J7FTG_1_2101_21965_11306	22	V. etrusca	300	42.00	0	0	0	0	0	0	0	0	0	0	0	0	0	0	0	0	0	22	0
M01639_208_000000000-J7FTG_1_2103_9931_17377	22	V. etrusca	247	40.89	0	0	0	0	0	0	0	0	0	0	0	0	0	0	0	0	0	22	0
M01639_208_000000000-J7FTG_1_2106_13532_5774	22	V. etrusca	303	40.59	0	0	0	0	0	0	0	0	0	0	0	0	0	0	0	0	0	22	0
M01639_208_000000000-J7FTG_1_2107_19936_21683	22	V. etrusca	289	41.18	0	0	0	0	0	0	0	0	0	0	0	0	0	0	0	0	0	22	0
M01639_208_000000000-J7FTG_1_2108_12914_23347	22	V. etrusca	294	43.54	0	0	0	0	0	0	0	0	0	0	0	0	0	0	0	0	0	22	0
M01639_208_000000000-J7FTG_1_2113_21249_5881	22	V. etrusca	310	42.26	0	0	0	0	0	0	0	0	0	0	0	0	0	0	0	0	0	22	0
M01639_208_000000000-J7FTG_1_2116_11927_12900	22	V. etrusca	298	40.60	0	0	0	0	0	0	0	0	0	0	0	0	0	0	0	0	0	22	0
M01639_208_000000000-J7FTG_1_2103_15692_10951	22	V. eugeniae	284	42.61	0	0	0	0	0	0	0	0	0	0	0	0	0	0	0	0	0	0	22
M01639_208_000000000-J7FTG_1_2109_3693_18740	22	V. eugeniae	296	41.55	0	0	0	0	0	0	0	0	0	0	0	0	0	0	0	0	0	0	22
M01639_208_000000000-J7FTG_1_2110_22305_2445	22	V. eugeniae	295	43.73	0	0	0	0	0	0	0	0	0	0	0	0	0	0	0	0	0	0	22
M01639_208_000000000-J7FTG_1_2112_11753_15879	22	V. eugeniae	278	43.53	0	0	0	0	0	0	0	0	0	0	0	0	0	0	0	0	0	0	22
M01639_208_000000000-J7FTG_1_2109_11156_18907	22	Ambiguous kitaibeliana/hymettia	300	44.00	0	0	0	0	0	0	0	0	0	1	0	0	0	0	0	21	0	0	0
M01639_208_000000000-J7FTG_1_2117_14434_10711	22	V. hymettia	312	41.67	0	0	0	0	0	0	0	0	0	0	0	0	0	21	1	0	0	0	0
M01639_208_000000000-J7FTG_1_1101_5396_19207	22	V. tricolor	289	41.18	21	1	0	0	0	0	0	0	0	0	0	0	0	0	0	0	0	0	0
M01639_208_000000000-J7FTG_1_1113_5900_6993	22	V. kitaibeliana	310	44.52	0	0	0	0	0	0	0	1	21	0	0	0	0	0	0	0	0	0	0
M01639_208_000000000-J7FTG_1_2113_11008_24029	22	V. tricolor	290	41.72	0	21	0	1	0	0	0	0	0	0	0	0	0	0	0	0	0	0	0
M01639_208_000000000-J7FTG_1_2104_18793_21128	22	V. hymettia	302	45.36	0	0	0	0	0	0	0	0	0	0	0	0	1	21	0	0	0	0	0
M01639_208_000000000-J7FTG_1_1119_23433_10439	22	V. hymettia	306	43.46	0	0	0	0	0	0	0	0	0	0	0	21	0	1	0	0	0	0	0
M01639_208_000000000-J7FTG_1_2102_26981_16186	22	Ambiguous Sect. Melanium	303	44.55	0	0	0	0	0	0	0	0	0	0	0	0	0	0	0	0	0	1	21
M01639_208_000000000-J7FTG_1_2105_18268_25038	22	Ambiguous kitaibeliana/hymettia	292	43.84	0	0	0	0	0	0	0	0	0	2	0	0	0	0	0	20	0	0	0
M01639_208_000000000-J7FTG_1_1103_19521_15132	22	V. hymettia	311	41.80	0	0	0	0	0	0	0	0	0	0	0	0	0	20	2	0	0	0	0
M01639_208_000000000-J7FTG_1_1110_28048_15759	22	Ambiguous kitaibeliana/hymettia	312	41.35	0	0	0	0	0	0	0	0	0	19	0	0	1	0	1	1	0	0	0
M01639_208_000000000-J7FTG_1_1106_10079_13023	22	Ambiguous kitaibeliana/hymettia	293	44.03	0	0	0	0	0	0	0	0	0	3	0	0	0	0	0	19	0	0	0
M01639_208_000000000-J7FTG_1_1107_15258_11853	22	Ambiguous kitaibeliana/hymettia	311	41.16	0	0	0	0	0	0	0	0	0	1	0	19	2	0	0	0	0	0	0
M01639_208_000000000-J7FTG_1_1115_18939_11013	22	V. tricolor	291	42.27	19	2	1	0	0	0	0	0	0	0	0	0	0	0	0	0	0	0	0
M01639_208_000000000-J7FTG_1_1114_10040_22156	22	Ambiguous kitaibeliana/hymettia	312	44.87	0	0	0	0	0	0	0	0	1	0	2	18	0	0	1	0	0	0	0
M01639_208_000000000-J7FTG_1_2115_15237_11391	22	Ambiguous arvensis complex	289	43.25	0	0	0	0	0	0	3	0	18	0	0	1	0	0	0	0	0	0	0
M01639_208_000000000-J7FTG_1_1111_23229_14800	22	V. tricolor	293	41.64	0	0	4	18	0	0	0	0	0	0	0	0	0	0	0	0	0	0	0
M01639_208_000000000-J7FTG_1_1113_10471_13615	22	Ambiguous arvensis complex	300	43.00	0	0	0	0	0	1	0	0	0	4	0	0	0	0	0	17	0	0	0
M01639_208_000000000-J7FTG_1_1105_7148_17190	22	Ambiguous arvensis complex	313	43.77	0	0	0	0	2	0	0	0	0	4	0	0	0	0	0	16	0	0	0
M01639_208_000000000-J7FTG_1_2118_14753_17940	22	Ambiguous kitaibeliana/hymettia	312	44.55	0	0	0	0	0	0	0	0	1	0	0	5	16	0	0	0	0	0	0
M01639_208_000000000-J7FTG_1_1118_21970_11325	22	Ambiguous kitaibeliana/hymettia	315	40.95	0	0	0	0	0	0	0	2	0	1	0	16	3	0	0	0	0	0	0
M01639_208_000000000-J7FTG_1_1108_11346_14593	22	V. tricolor	291	42.27	16	2	2	2	0	0	0	0	0	0	0	0	0	0	0	0	0	0	0
M01639_208_000000000-J7FTG_1_2106_16555_8325	22	V. tricolor	310	37.74	16	0	4	2	0	0	0	0	0	0	0	0	0	0	0	0	0	0	0
M01639_208_000000000-J7FTG_1_1105_14257_23801	22	Ambiguous arvensis complex	289	43.94	0	0	0	0	0	6	0	0	16	0	0	0	0	0	0	0	0	0	0
M01639_208_000000000-J7FTG_1_1116_11342_20138	22	Ambiguous kitaibeliana/hymettia	292	43.15	0	0	0	0	0	0	0	0	0	6	0	0	0	0	0	16	0	0	0
M01639_208_000000000-J7FTG_1_2103_5681_17957	22	V. tricolor	294	43.20	15	1	4	2	0	0	0	0	0	0	0	0	0	0	0	0	0	0	0
M01639_208_000000000-J7FTG_1_1107_11233_23924	22	Ambiguous Gr. tricolor	290	42.76	0	2	3	15	0	1	0	0	1	0	0	0	0	0	0	0	0	0	0
M01639_208_000000000-J7FTG_1_1115_17135_17335	22	V. arvensis	231	40.69	0	0	0	0	0	15	7	0	0	0	0	0	0	0	0	0	0	0	0
M01639_208_000000000-J7FTG_1_1110_24598_22091	22	V. arvensis	232	41.38	0	0	0	0	0	14	8	0	0	0	0	0	0	0	0	0	0	0	0
M01639_208_000000000-J7FTG_1_2117_23346_22743	22	V. tricolor	289	43.60	0	3	12	7	0	0	0	0	0	0	0	0	0	0	0	0	0	0	0
M01639_208_000000000-J7FTG_1_2115_15188_14249	22	Ambiguous kitaibeliana/hymettia	305	43.93	0	0	0	0	0	0	0	12	0	0	0	3	4	3	0	0	0	0	0
M01639_208_000000000-J7FTG_1_2110_27755_6451	22	V. tricolor	281	39.15	12	1	2	7	0	0	0	0	0	0	0	0	0	0	0	0	0	0	0
M01639_208_000000000-J7FTG_1_1105_26577_16010	22	V. tricolor	311	45.02	10	0	0	12	0	0	0	0	0	0	0	0	0	0	0	0	0	0	0
M01639_208_000000000-J7FTG_1_2116_24611_3369	22	Ambiguous arvensis complex	302	43.71	0	0	0	0	0	0	10	0	0	12	0	0	0	0	0	0	0	0	0
M01639_208_000000000-J7FTG_1_2110_16662_21083	22	Ambiguous Gr. tricolor	313	41.53	5	0	0	0	0	0	0	0	0	0	0	0	0	10	0	7	0	0	0
M01639_208_000000000-J7FTG_1_2107_24124_5738	22	Ambiguous arvensis complex	302	43.05	0	0	0	0	1	0	0	4	6	0	0	10	1	0	0	0	0	0	0
M01639_208_000000000-J7FTG_1_1116_8305_9083	22	Ambiguous Gr. tricolor	289	43.94	0	0	2	0	0	1	2	3	5	0	0	9	0	0	0	0	0	0	0
M01639_208_000000000-J7FTG_1_2116_23695_19085	22	Ambiguous kitaibeliana/hymettia	303	42.90	0	0	0	0	0	0	0	2	0	0	0	4	2	9	4	1	0	0	0
M01639_208_000000000-J7FTG_1_1103_17882_14965	22	Ambiguous arvensis complex	304	41.78	0	0	0	0	1	0	0	1	0	1	0	2	1	8	4	4	0	0	0
M01639_208_000000000-J7FTG_1_2116_26616_18486	22	Ambiguous Gr. tricolor	315	40.95	7	0	7	1	0	0	0	0	0	1	0	2	1	0	1	2	0	0	0
M01639_208_000000000-J7FTG_1_2105_19715_11059	22	Ambiguous kitaibeliana/hymettia	303	42.90	0	0	0	0	0	0	0	3	0	0	0	6	2	7	0	4	0	0	0
M01639_208_000000000-J7FTG_1_2117_12357_2560	22	Ambiguous arvensis complex	304	44.74	0	0	0	0	1	1	1	1	4	0	0	1	7	0	5	1	0	0	0
M01639_208_000000000-J7FTG_1_2107_9072_20816	21	V. arvensis	309	44.98	0	0	0	0	21	0	0	0	0	0	0	0	0	0	0	0	0	0	0
M01639_208_000000000-J7FTG_1_1117_19090_23448	21	V. kitaibeliana	311	43.73	0	0	0	0	0	0	0	0	0	21	0	0	0	0	0	0	0	0	0
M01639_208_000000000-J7FTG_1_2102_17174_18441	21	V. hymettia	310	44.84	0	0	0	0	0	0	0	0	0	0	0	0	0	0	0	21	0	0	0
M01639_208_000000000-J7FTG_1_2105_5878_4180	21	V. tricolor	304	34.87	0	0	0	21	0	0	0	0	0	0	0	0	0	0	0	0	0	0	0
M01639_208_000000000-J7FTG_1_1115_3449_7655	21	V. hymettia	306	45.42	0	0	0	0	0	0	0	0	0	0	0	0	0	0	21	0	0	0	0
M01639_208_000000000-J7FTG_1_1101_9194_3471	21	V. hymettia	195	43.59	0	0	0	0	0	0	0	0	0	0	0	21	0	0	0	0	0	0	0
M01639_208_000000000-J7FTG_1_1102_17467_15047	21	V. tricolor	289	41.52	0	21	0	0	0	0	0	0	0	0	0	0	0	0	0	0	0	0	0
M01639_208_000000000-J7FTG_1_1102_8579_5843	21	V. tricolor	311	43.73	0	0	0	21	0	0	0	0	0	0	0	0	0	0	0	0	0	0	0
M01639_208_000000000-J7FTG_1_1103_10762_9769	21	V. hymettia	306	45.75	0	0	0	0	0	0	0	0	0	0	0	0	0	0	21	0	0	0	0
M01639_208_000000000-J7FTG_1_1103_5535_4499	21	V. aetholica	212	39.62	0	0	0	0	0	0	0	0	0	0	0	0	0	0	0	0	21	0	0
M01639_208_000000000-J7FTG_1_1104_23754_17572	21	V. aetholica	292	44.86	0	0	0	0	0	0	0	0	0	0	0	0	0	0	0	0	21	0	0
M01639_208_000000000-J7FTG_1_1106_19833_16184	21	V. tricolor	291	42.27	0	0	21	0	0	0	0	0	0	0	0	0	0	0	0	0	0	0	0
M01639_208_000000000-J7FTG_1_1108_4911_11100	21	V. aetholica	307	43.32	0	0	0	0	0	0	0	0	0	0	0	0	0	0	0	0	21	0	0
M01639_208_000000000-J7FTG_1_1108_6497_9150	21	V. hymettia	304	41.78	0	0	0	0	0	0	0	0	0	0	0	0	0	0	0	21	0	0	0
M01639_208_000000000-J7FTG_1_1112_15486_23030	21	V. tricolor	310	43.55	0	21	0	0	0	0	0	0	0	0	0	0	0	0	0	0	0	0	0
M01639_208_000000000-J7FTG_1_1113_18436_17993	21	V. aetholica	292	43.84	0	0	0	0	0	0	0	0	0	0	0	0	0	0	0	0	21	0	0
M01639_208_000000000-J7FTG_1_1116_14743_14955	21	V. aetholica	292	44.18	0	0	0	0	0	0	0	0	0	0	0	0	0	0	0	0	21	0	0
M01639_208_000000000-J7FTG_1_2101_8652_3870	21	V. hymettia	295	42.37	0	0	0	0	0	0	0	0	0	0	0	0	0	0	0	21	0	0	0
M01639_208_000000000-J7FTG_1_2104_10761_10704	21	V. kitaibeliana	299	42.81	0	0	0	0	0	0	0	0	21	0	0	0	0	0	0	0	0	0	0
M01639_208_000000000-J7FTG_1_2106_5466_15984	21	V. kitaibeliana	302	43.38	0	0	0	0	0	0	0	0	0	21	0	0	0	0	0	0	0	0	0
M01639_208_000000000-J7FTG_1_2107_3147_12662	21	V. hymettia	315	43.17	0	0	0	0	0	0	0	0	0	0	0	0	0	0	21	0	0	0	0
M01639_208_000000000-J7FTG_1_2109_23931_19053	21	V. aetholica	307	44.30	0	0	0	0	0	0	0	0	0	0	0	0	0	0	0	0	21	0	0
M01639_208_000000000-J7FTG_1_2111_17130_5603	21	V. arvensis	293	43.00	0	0	0	0	0	0	21	0	0	0	0	0	0	0	0	0	0	0	0
M01639_208_000000000-J7FTG_1_2113_17088_5673	21	V. hymettia	304	43.75	0	0	0	0	0	0	0	0	0	0	0	0	0	21	0	0	0	0	0
M01639_208_000000000-J7FTG_1_2119_10715_5882	21	V. tricolor	310	43.87	0	21	0	0	0	0	0	0	0	0	0	0	0	0	0	0	0	0	0
M01639_208_000000000-J7FTG_1_2119_18481_24578	21	V. aetholica	292	42.81	0	0	0	0	0	0	0	0	0	0	0	0	0	0	0	0	21	0	0
M01639_208_000000000-J7FTG_1_1102_14854_18212	21	V. etrusca	299	40.13	0	0	0	0	0	0	0	0	0	0	0	0	0	0	0	0	0	21	0
M01639_208_000000000-J7FTG_1_1103_14533_22222	21	V. etrusca	295	41.69	0	0	0	0	0	0	0	0	0	0	0	0	0	0	0	0	0	21	0
M01639_208_000000000-J7FTG_1_1103_24288_9269	21	V. etrusca	295	40.68	0	0	0	0	0	0	0	0	0	0	0	0	0	0	0	0	0	21	0
M01639_208_000000000-J7FTG_1_1105_16610_11215	21	V. etrusca	310	41.94	0	0	0	0	0	0	0	0	0	0	0	0	0	0	0	0	0	21	0
M01639_208_000000000-J7FTG_1_1110_15286_17130	21	V. etrusca	297	42.09	0	0	0	0	0	0	0	0	0	0	0	0	0	0	0	0	0	21	0
M01639_208_000000000-J7FTG_1_1111_20378_9862	21	V. etrusca	298	41.95	0	0	0	0	0	0	0	0	0	0	0	0	0	0	0	0	0	21	0
M01639_208_000000000-J7FTG_1_2103_13820_18944	21	V. etrusca	296	42.57	0	0	0	0	0	0	0	0	0	0	0	0	0	0	0	0	0	21	0
M01639_208_000000000-J7FTG_1_2109_16564_7552	21	V. etrusca	298	41.61	0	0	0	0	0	0	0	0	0	0	0	0	0	0	0	0	0	21	0
M01639_208_000000000-J7FTG_1_2109_27175_13812	21	V. etrusca	290	40.69	0	0	0	0	0	0	0	0	0	0	0	0	0	0	0	0	0	21	0
M01639_208_000000000-J7FTG_1_2111_25285_4661	21	V. etrusca	289	42.91	0	0	0	0	0	0	0	0	0	0	0	0	0	0	0	0	0	21	0
M01639_208_000000000-J7FTG_1_2114_14419_22121	21	V. etrusca	292	42.47	0	0	0	0	0	0	0	0	0	0	0	0	0	0	0	0	0	21	0
M01639_208_000000000-J7FTG_1_2115_9198_12184	21	V. etrusca	297	41.41	0	0	0	0	0	0	0	0	0	0	0	0	0	0	0	0	0	21	0
M01639_208_000000000-J7FTG_1_2112_7259_4917	21	Ambiguous arvensis complex	289	43.94	0	0	0	0	0	1	0	0	0	0	0	20	0	0	0	0	0	0	0
M01639_208_000000000-J7FTG_1_2117_28625_7779	21	V. tricolor	289	42.21	20	0	1	0	0	0	0	0	0	0	0	0	0	0	0	0	0	0	0
M01639_208_000000000-J7FTG_1_1108_7074_9561	21	V. hymettia	314	43.95	0	0	0	0	0	0	0	0	0	0	0	0	0	20	1	0	0	0	0
M01639_208_000000000-J7FTG_1_2119_22405_6316	21	Ambiguous Sect. Melanium	312	43.91	0	20	0	0	0	0	0	0	0	0	0	0	0	0	0	0	1	0	0
M01639_208_000000000-J7FTG_1_2117_25258_9223	21	V. tricolor	245	44.49	19	0	0	2	0	0	0	0	0	0	0	0	0	0	0	0	0	0	0
M01639_208_000000000-J7FTG_1_1114_12493_5843	21	Ambiguous kitaibeliana/hymettia	295	42.03	0	0	0	0	0	0	0	0	19	0	0	0	0	2	0	0	0	0	0
M01639_208_000000000-J7FTG_1_2114_8249_23861	21	V. hymettia	310	41.94	0	0	0	0	0	0	0	0	0	0	0	0	0	2	19	0	0	0	0
M01639_208_000000000-J7FTG_1_2105_7510_6946	21	Ambiguous kitaibeliana/hymettia	304	43.42	0	0	0	0	0	0	0	0	0	2	1	0	0	0	0	18	0	0	0
M01639_208_000000000-J7FTG_1_1106_7654_19867	21	V. tricolor	311	44.69	0	17	0	4	0	0	0	0	0	0	0	0	0	0	0	0	0	0	0
M01639_208_000000000-J7FTG_1_1119_24755_11154	21	Ambiguous arvensis complex	294	43.88	0	0	0	0	0	1	3	0	0	0	17	0	0	0	0	0	0	0	0
M01639_208_000000000-J7FTG_1_2113_10441_8266	21	Ambiguous Gr. tricolor	289	43.94	16	0	2	1	2	0	0	0	0	0	0	0	0	0	0	0	0	0	0
M01639_208_000000000-J7FTG_1_1115_9537_24313	21	V. hymettia	311	41.48	0	0	0	0	0	0	0	0	0	0	0	16	5	0	0	0	0	0	0
M01639_208_000000000-J7FTG_1_1116_3703_20307	21	Ambiguous arvensis complex	288	44.44	0	0	0	0	0	3	0	0	0	0	1	0	0	1	16	0	0	0	0
M01639_208_000000000-J7FTG_1_1101_11431_11144	21	V. arvensis	232	40.09	0	0	0	0	0	16	5	0	0	0	0	0	0	0	0	0	0	0	0
M01639_208_000000000-J7FTG_1_2112_22382_13269	21	Ambiguous arvensis complex	313	44.41	0	0	0	0	3	0	0	0	0	0	3	0	15	0	0	0	0	0	0
M01639_208_000000000-J7FTG_1_2116_3953_12668	21	Ambiguous kitaibeliana/hymettia	310	43.55	0	0	0	0	0	0	0	0	1	0	0	15	4	0	1	0	0	0	0
M01639_208_000000000-J7FTG_1_2119_27057_17165	21	Ambiguous kitaibeliana/hymettia	312	41.67	0	0	0	0	0	0	0	0	0	6	0	15	0	0	0	0	0	0	0
M01639_208_000000000-J7FTG_1_1111_10919_22173	21	V. arvensis	300	43.00	0	0	0	0	0	15	6	0	0	0	0	0	0	0	0	0	0	0	0
M01639_208_000000000-J7FTG_1_2112_24160_3531	21	V. tricolor	281	40.21	7	0	0	14	0	0	0	0	0	0	0	0	0	0	0	0	0	0	0
M01639_208_000000000-J7FTG_1_2110_19823_15113	21	V. arvensis	295	43.39	0	0	0	0	0	14	7	0	0	0	0	0	0	0	0	0	0	0	0
M01639_208_000000000-J7FTG_1_1107_26821_18475	21	V. arvensis	300	42.67	0	0	0	0	0	13	8	0	0	0	0	0	0	0	0	0	0	0	0
M01639_208_000000000-J7FTG_1_1111_14128_13160	21	V. arvensis	295	42.37	0	0	0	0	0	8	13	0	0	0	0	0	0	0	0	0	0	0	0
M01639_208_000000000-J7FTG_1_1101_9896_11740	21	Ambiguous Gr. tricolor	288	43.40	2	3	1	0	12	0	0	0	0	1	0	1	1	0	0	0	0	0	0
M01639_208_000000000-J7FTG_1_1105_20399_19721	21	Ambiguous arvensis complex	306	43.79	0	0	0	0	0	5	1	0	0	1	0	1	0	1	0	12	0	0	0
M01639_208_000000000-J7FTG_1_1116_20837_12606	21	Ambiguous Gr. tricolor	291	43.99	0	0	2	2	0	2	0	0	0	0	0	2	0	1	12	0	0	0	0
M01639_208_000000000-J7FTG_1_1117_20383_14360	21	Ambiguous arvensis complex	302	44.70	0	0	0	0	0	2	1	1	0	0	0	3	0	12	2	0	0	0	0
M01639_208_000000000-J7FTG_1_2118_7390_8483	21	V. tricolor	283	36.04	7	2	0	12	0	0	0	0	0	0	0	0	0	0	0	0	0	0	0
M01639_208_000000000-J7FTG_1_2104_16458_18124	21	V. tricolor	290	43.10	9	0	12	0	0	0	0	0	0	0	0	0	0	0	0	0	0	0	0
M01639_208_000000000-J7FTG_1_1111_26645_7286	21	Ambiguous Gr. tricolor	287	43.21	0	1	11	0	0	1	0	0	2	0	0	5	0	0	1	0	0	0	0
M01639_208_000000000-J7FTG_1_2105_7191_6556	21	V. arvensis	309	44.98	0	0	0	0	0	11	10	0	0	0	0	0	0	0	0	0	0	0	0
M01639_208_000000000-J7FTG_1_2119_4879_13722	21	V. tricolor	311	45.02	11	0	0	10	0	0	0	0	0	0	0	0	0	0	0	0	0	0	0
M01639_208_000000000-J7FTG_1_2110_10487_18285	21	V. arvensis	305	43.61	0	0	0	0	0	10	11	0	0	0	0	0	0	0	0	0	0	0	0
M01639_208_000000000-J7FTG_1_1113_22892_17205	21	Ambiguous Gr. tricolor	310	44.19	10	0	0	1	10	0	0	0	0	0	0	0	0	0	0	0	0	0	0
M01639_208_000000000-J7FTG_1_1116_7712_20263	21	Ambiguous Gr. tricolor	288	43.75	10	2	5	2	0	0	0	0	0	0	0	1	0	0	1	0	0	0	0
M01639_208_000000000-J7FTG_1_2117_14488_17063	21	Ambiguous arvensis complex	289	42.91	0	0	0	0	0	4	2	4	10	0	0	1	0	0	0	0	0	0	0
M01639_208_000000000-J7FTG_1_1109_3666_7215	21	V. tricolor	306	43.14	0	8	10	3	0	0	0	0	0	0	0	0	0	0	0	0	0	0	0
M01639_208_000000000-J7FTG_1_2114_7150_15935	21	Ambiguous Gr. tricolor	309	44.34	9	0	0	3	9	0	0	0	0	0	0	0	0	0	0	0	0	0	0
M01639_208_000000000-J7FTG_1_2112_25163_13737	21	Ambiguous Gr. tricolor	313	41.53	2	0	0	0	0	0	0	0	2	4	0	1	0	1	9	2	0	0	0
M01639_208_000000000-J7FTG_1_2104_3742_15270	21	V. tricolor	291	41.58	9	6	5	1	0	0	0	0	0	0	0	0	0	0	0	0	0	0	0
M01639_208_000000000-J7FTG_1_1109_8321_11265	21	Ambiguous Gr. tricolor	308	43.51	0	0	0	1	2	0	0	3	0	3	0	8	2	2	0	0	0	0	0
M01639_208_000000000-J7FTG_1_1104_13985_19039	21	V. tricolor	291	41.58	8	7	0	6	0	0	0	0	0	0	0	0	0	0	0	0	0	0	0
M01639_208_000000000-J7FTG_1_2108_24655_10189	21	Ambiguous arvensis complex	304	44.08	0	0	0	0	2	0	0	0	0	6	0	3	1	1	2	6	0	0	0
M01639_208_000000000-J7FTG_1_2103_3461_14807	21	Ambiguous Gr. tricolor	307	42.02	3	0	1	0	0	0	0	0	0	0	1	2	1	6	3	4	0	0	0
M01639_208_000000000-J7FTG_1_1111_6045_5137	21	Ambiguous arvensis complex	311	45.02	0	0	0	0	3	0	0	4	0	0	5	2	6	1	0	0	0	0	0
M01639_208_000000000-J7FTG_1_1104_20863_22728	21	Ambiguous kitaibeliana/hymettia	313	44.41	0	0	0	0	0	0	0	1	0	5	1	4	3	6	1	0	0	0	0
M01639_208_000000000-J7FTG_1_2116_8204_20146	21	Ambiguous Gr. tricolor	309	41.75	1	0	3	0	0	0	0	0	0	1	0	2	0	5	5	4	0	0	0
M01639_208_000000000-J7FTG_1_1105_22973_8915	20	V. arvensis	312	44.87	0	0	0	0	20	0	0	0	0	0	0	0	0	0	0	0	0	0	0
M01639_208_000000000-J7FTG_1_2116_21535_8771	20	V. arvensis	310	43.55	0	0	0	0	20	0	0	0	0	0	0	0	0	0	0	0	0	0	0
M01639_208_000000000-J7FTG_1_2113_10243_22157	20	V. etrusca	298	42.28	0	0	0	0	0	0	0	0	0	0	0	0	0	0	0	0	0	20	0
M01639_208_000000000-J7FTG_1_1107_19286_4963	20	V. hymettia	315	41.27	0	0	0	0	0	0	0	0	0	0	0	0	0	20	0	0	0	0	0
M01639_208_000000000-J7FTG_1_1113_18682_15309	20	V. tricolor	310	42.58	0	0	20	0	0	0	0	0	0	0	0	0	0	0	0	0	0	0	0
M01639_208_000000000-J7FTG_1_2103_9595_13103	20	V. tricolor	289	42.56	0	0	0	20	0	0	0	0	0	0	0	0	0	0	0	0	0	0	0
M01639_208_000000000-J7FTG_1_1102_15950_5874	20	V. hymettia	310	43.87	0	0	0	0	0	0	0	0	0	0	0	0	0	0	0	20	0	0	0
M01639_208_000000000-J7FTG_1_1101_4496_14777	20	V. kitaibeliana	299	42.81	0	0	0	0	0	0	0	0	20	0	0	0	0	0	0	0	0	0	0
M01639_208_000000000-J7FTG_1_1103_20056_20557	20	V. aetholica	306	44.44	0	0	0	0	0	0	0	0	0	0	0	0	0	0	0	0	20	0	0
M01639_208_000000000-J7FTG_1_1104_14302_8237	20	V. kitaibeliana	306	43.79	0	0	0	0	0	0	0	0	0	0	20	0	0	0	0	0	0	0	0
M01639_208_000000000-J7FTG_1_1104_20433_24745	20	V. aetholica	303	43.89	0	0	0	0	0	0	0	0	0	0	0	0	0	0	0	0	20	0	0
M01639_208_000000000-J7FTG_1_1107_17775_13116	20	V. tricolor	307	44.95	0	20	0	0	0	0	0	0	0	0	0	0	0	0	0	0	0	0	0
M01639_208_000000000-J7FTG_1_1108_21748_18955	20	V. aetholica	287	42.86	0	0	0	0	0	0	0	0	0	0	0	0	0	0	0	0	20	0	0
M01639_208_000000000-J7FTG_1_1110_20590_20140	20	V. kitaibeliana	314	45.54	0	0	0	0	0	0	0	0	20	0	0	0	0	0	0	0	0	0	0
M01639_208_000000000-J7FTG_1_1112_4297_19479	20	V. hymettia	301	49.83	0	0	0	0	0	0	0	0	0	0	0	0	0	0	0	20	0	0	0
M01639_208_000000000-J7FTG_1_1113_16383_23635	20	V. tricolor	290	42.76	20	0	0	0	0	0	0	0	0	0	0	0	0	0	0	0	0	0	0
M01639_208_000000000-J7FTG_1_1114_9305_20411	20	V. hymettia	309	42.39	0	0	0	0	0	0	0	0	0	0	0	0	0	20	0	0	0	0	0
M01639_208_000000000-J7FTG_1_1115_27419_6384	20	V. tricolor	291	42.27	20	0	0	0	0	0	0	0	0	0	0	0	0	0	0	0	0	0	0
M01639_208_000000000-J7FTG_1_1116_16227_3885	20	V. tricolor	310	42.90	0	0	20	0	0	0	0	0	0	0	0	0	0	0	0	0	0	0	0
M01639_208_000000000-J7FTG_1_1117_7008_11306	20	V. aetholica	292	43.84	0	0	0	0	0	0	0	0	0	0	0	0	0	0	0	0	20	0	0
M01639_208_000000000-J7FTG_1_1118_23867_17859	20	V. tricolor	195	45.64	0	20	0	0	0	0	0	0	0	0	0	0	0	0	0	0	0	0	0
M01639_208_000000000-J7FTG_1_1119_19683_3943	20	V. aetholica	292	43.84	0	0	0	0	0	0	0	0	0	0	0	0	0	0	0	0	20	0	0
M01639_208_000000000-J7FTG_1_2101_5487_4961	20	V. aetholica	293	43.34	0	0	0	0	0	0	0	0	0	0	0	0	0	0	0	0	20	0	0
M01639_208_000000000-J7FTG_1_2103_12258_22031	20	V. aetholica	292	43.15	0	0	0	0	0	0	0	0	0	0	0	0	0	0	0	0	20	0	0
M01639_208_000000000-J7FTG_1_2103_15986_12796	20	V. aetholica	291	43.64	0	0	0	0	0	0	0	0	0	0	0	0	0	0	0	0	20	0	0
M01639_208_000000000-J7FTG_1_2103_18964_20011	20	V. hymettia	308	41.88	0	0	0	0	0	0	0	0	0	0	0	0	0	20	0	0	0	0	0
M01639_208_000000000-J7FTG_1_2105_21214_21715	20	V. aetholica	291	44.33	0	0	0	0	0	0	0	0	0	0	0	0	0	0	0	0	20	0	0
M01639_208_000000000-J7FTG_1_2105_9001_15111	20	V. hymettia	304	42.11	0	0	0	0	0	0	0	0	0	0	0	0	0	0	20	0	0	0	0
M01639_208_000000000-J7FTG_1_2107_12327_9129	20	V. arvensis	232	40.52	0	0	0	0	0	0	20	0	0	0	0	0	0	0	0	0	0	0	0
M01639_208_000000000-J7FTG_1_2108_9156_17786	20	V. tricolor	213	46.01	0	0	0	20	0	0	0	0	0	0	0	0	0	0	0	0	0	0	0
M01639_208_000000000-J7FTG_1_2109_8123_5431	20	V. kitaibeliana	302	43.05	0	0	0	0	0	0	0	0	0	20	0	0	0	0	0	0	0	0	0
M01639_208_000000000-J7FTG_1_2110_7055_12779	20	V. hymettia	293	40.96	0	0	0	0	0	0	0	0	0	0	0	0	0	20	0	0	0	0	0
M01639_208_000000000-J7FTG_1_2112_12943_13894	20	V. hymettia	302	43.71	0	0	0	0	0	0	0	0	0	0	0	0	0	20	0	0	0	0	0
M01639_208_000000000-J7FTG_1_2113_10673_23173	20	V. aetholica	293	42.66	0	0	0	0	0	0	0	0	0	0	0	0	0	0	0	0	20	0	0
M01639_208_000000000-J7FTG_1_2113_5064_13188	20	V. aetholica	291	43.30	0	0	0	0	0	0	0	0	0	0	0	0	0	0	0	0	20	0	0
M01639_208_000000000-J7FTG_1_2114_24115_19161	20	V. hymettia	305	43.93	0	0	0	0	0	0	0	0	0	0	0	0	0	0	20	0	0	0	0
M01639_208_000000000-J7FTG_1_2115_6622_17017	20	V. hymettia	305	43.93	0	0	0	0	0	0	0	0	0	0	0	20	0	0	0	0	0	0	0
M01639_208_000000000-J7FTG_1_2117_7123_20595	20	V. aetholica	307	43.00	0	0	0	0	0	0	0	0	0	0	0	0	0	0	0	0	20	0	0
M01639_208_000000000-J7FTG_1_2119_10838_14906	20	V. hymettia	306	44.77	0	0	0	0	0	0	0	0	0	0	0	0	0	0	20	0	0	0	0
M01639_208_000000000-J7FTG_1_2119_23578_20567	20	V. tricolor	291	41.24	20	0	0	0	0	0	0	0	0	0	0	0	0	0	0	0	0	0	0
M01639_208_000000000-J7FTG_1_1101_22131_10540	20	V. etrusca	310	42.26	0	0	0	0	0	0	0	0	0	0	0	0	0	0	0	0	0	20	0
M01639_208_000000000-J7FTG_1_1109_24297_20240	20	V. etrusca	293	42.32	0	0	0	0	0	0	0	0	0	0	0	0	0	0	0	0	0	20	0
M01639_208_000000000-J7FTG_1_1110_24513_14138	20	V. etrusca	295	41.02	0	0	0	0	0	0	0	0	0	0	0	0	0	0	0	0	0	20	0
M01639_208_000000000-J7FTG_1_1117_4524_18252	20	V. etrusca	299	42.14	0	0	0	0	0	0	0	0	0	0	0	0	0	0	0	0	0	20	0
M01639_208_000000000-J7FTG_1_2104_16732_17832	20	V. etrusca	294	43.20	0	0	0	0	0	0	0	0	0	0	0	0	0	0	0	0	0	20	0
M01639_208_000000000-J7FTG_1_2106_22937_3442	20	V. etrusca	302	43.38	0	0	0	0	0	0	0	0	0	0	0	0	0	0	0	0	0	20	0
M01639_208_000000000-J7FTG_1_2107_22105_3737	20	V. etrusca	300	42.67	0	0	0	0	0	0	0	0	0	0	0	0	0	0	0	0	0	20	0
M01639_208_000000000-J7FTG_1_2108_16708_14943	20	V. etrusca	302	41.39	0	0	0	0	0	0	0	0	0	0	0	0	0	0	0	0	0	20	0
M01639_208_000000000-J7FTG_1_2110_4604_10463	20	V. etrusca	188	50.00	0	0	0	0	0	0	0	0	0	0	0	0	0	0	0	0	0	20	0
M01639_208_000000000-J7FTG_1_2113_20195_13274	20	V. etrusca	298	40.94	0	0	0	0	0	0	0	0	0	0	0	0	0	0	0	0	0	20	0
M01639_208_000000000-J7FTG_1_2114_23257_15299	20	V. etrusca	297	41.08	0	0	0	0	0	0	0	0	0	0	0	0	0	0	0	0	0	20	0
M01639_208_000000000-J7FTG_1_2115_8050_5460	20	V. etrusca	296	40.88	0	0	0	0	0	0	0	0	0	0	0	0	0	0	0	0	0	20	0
M01639_208_000000000-J7FTG_1_2119_20101_5429	20	V. etrusca	300	41.67	0	0	0	0	0	0	0	0	0	0	0	0	0	0	0	0	0	20	0
M01639_208_000000000-J7FTG_1_1102_27545_8070	20	V. eugeniae	237	43.46	0	0	0	0	0	0	0	0	0	0	0	0	0	0	0	0	0	0	20
M01639_208_000000000-J7FTG_1_1118_7320_7441	20	V. eugeniae	303	43.56	0	0	0	0	0	0	0	0	0	0	0	0	0	0	0	0	0	0	20
M01639_208_000000000-J7FTG_1_2115_16465_19264	20	V. eugeniae	286	40.21	0	0	0	0	0	0	0	0	0	0	0	0	0	0	0	0	0	0	20
M01639_208_000000000-J7FTG_1_1106_24986_6807	20	Ambiguous arvensis complex	310	45.48	0	0	0	0	19	0	0	0	0	0	0	0	1	0	0	0	0	0	0
M01639_208_000000000-J7FTG_1_1112_12626_10365	20	Ambiguous kitaibeliana/hymettia	306	44.77	0	0	0	0	0	0	0	0	0	1	0	0	0	0	19	0	0	0	0
M01639_208_000000000-J7FTG_1_1109_8862_5950	20	V. tricolor	289	42.56	0	19	1	0	0	0	0	0	0	0	0	0	0	0	0	0	0	0	0
M01639_208_000000000-J7FTG_1_1111_23360_13743	20	V. tricolor	310	43.23	0	19	0	1	0	0	0	0	0	0	0	0	0	0	0	0	0	0	0
M01639_208_000000000-J7FTG_1_2115_6342_23180	20	V. tricolor	311	44.05	0	0	19	1	0	0	0	0	0	0	0	0	0	0	0	0	0	0	0
M01639_208_000000000-J7FTG_1_2115_8549_19071	20	Ambiguous kitaibeliana/hymettia	295	43.39	0	0	0	0	0	0	0	0	0	1	0	0	0	0	0	19	0	0	0
M01639_208_000000000-J7FTG_1_1104_13558_16182	20	V. hymettia	311	41.48	0	0	0	0	0	0	0	0	0	0	0	0	0	19	1	0	0	0	0
M01639_208_000000000-J7FTG_1_1112_24481_12615	20	V. arvensis	294	42.86	0	0	0	0	0	1	19	0	0	0	0	0	0	0	0	0	0	0	0
M01639_208_000000000-J7FTG_1_2109_12086_4252	20	Ambiguous Sect. Melanium	294	43.88	0	0	0	0	0	0	0	0	0	0	0	0	0	0	0	0	1	0	19
M01639_208_000000000-J7FTG_1_2116_20151_21348	20	Ambiguous kitaibeliana/hymettia	296	43.24	0	0	0	0	0	0	0	0	0	2	0	0	0	0	0	18	0	0	0
M01639_208_000000000-J7FTG_1_2102_20723_10563	20	Ambiguous kitaibeliana/hymettia	295	43.05	0	0	0	0	0	0	0	0	0	2	0	0	0	0	0	18	0	0	0
M01639_208_000000000-J7FTG_1_2109_11140_24706	20	V. tricolor	312	43.91	0	2	18	0	0	0	0	0	0	0	0	0	0	0	0	0	0	0	0
M01639_208_000000000-J7FTG_1_1105_11988_11382	20	Ambiguous Gr. tricolor	314	40.76	0	0	1	0	0	0	0	0	0	0	0	0	0	1	0	18	0	0	0
M01639_208_000000000-J7FTG_1_1103_14877_17939	20	V. arvensis	232	41.38	0	0	0	0	0	2	18	0	0	0	0	0	0	0	0	0	0	0	0
M01639_208_000000000-J7FTG_1_2109_9834_24434	20	V. hymettia	306	45.42	0	0	0	0	0	0	0	0	0	0	0	0	0	3	17	0	0	0	0
M01639_208_000000000-J7FTG_1_1102_13803_19550	20	Ambiguous kitaibeliana/hymettia	302	45.36	0	0	0	0	0	0	0	0	0	4	0	0	0	0	0	16	0	0	0
M01639_208_000000000-J7FTG_1_2118_14788_9282	20	Ambiguous arvensis complex	303	44.22	0	0	0	0	1	2	0	0	0	0	0	16	0	1	0	0	0	0	0
M01639_208_000000000-J7FTG_1_1106_3192_10015	20	V. tricolor	303	42.90	0	16	0	4	0	0	0	0	0	0	0	0	0	0	0	0	0	0	0
M01639_208_000000000-J7FTG_1_1114_16857_22524	20	Ambiguous Gr. tricolor	290	43.10	0	0	2	2	0	1	0	0	0	0	15	0	0	0	0	0	0	0	0
M01639_208_000000000-J7FTG_1_2110_23285_15458	20	Ambiguous kitaibeliana/hymettia	313	45.05	0	0	0	0	0	0	0	0	2	0	0	0	15	0	3	0	0	0	0
M01639_208_000000000-J7FTG_1_2101_16240_10992	20	Ambiguous Gr. tricolor	288	43.06	14	0	4	0	1	0	0	0	1	0	0	0	0	0	0	0	0	0	0
M01639_208_000000000-J7FTG_1_1109_18907_7268	20	Ambiguous arvensis complex	304	43.42	0	0	0	0	0	0	3	0	14	0	0	1	1	1	0	0	0	0	0
M01639_208_000000000-J7FTG_1_1117_26547_7909	20	V. tricolor	289	41.18	0	6	14	0	0	0	0	0	0	0	0	0	0	0	0	0	0	0	0
M01639_208_000000000-J7FTG_1_1117_5938_18892	20	V. arvensis	299	44.48	0	0	0	0	0	14	6	0	0	0	0	0	0	0	0	0	0	0	0
M01639_208_000000000-J7FTG_1_1102_8876_2028	20	Ambiguous Gr. tricolor	289	43.94	13	0	4	1	0	0	0	0	0	0	0	1	0	0	1	0	0	0	0
M01639_208_000000000-J7FTG_1_2118_25320_13301	20	V. tricolor	290	43.45	0	0	13	7	0	0	0	0	0	0	0	0	0	0	0	0	0	0	0
M01639_208_000000000-J7FTG_1_2105_27775_12900	20	Ambiguous kitaibeliana/hymettia	289	44.29	0	0	0	0	0	0	0	1	13	0	0	4	0	2	0	0	0	0	0
M01639_208_000000000-J7FTG_1_1115_26858_11212	20	V. tricolor	284	36.62	6	0	1	13	0	0	0	0	0	0	0	0	0	0	0	0	0	0	0
M01639_208_000000000-J7FTG_1_2110_23865_14856	20	V. tricolor	284	40.14	6	1	0	13	0	0	0	0	0	0	0	0	0	0	0	0	0	0	0
M01639_208_000000000-J7FTG_1_1108_17098_3651	20	V. arvensis	303	44.88	0	0	0	0	0	7	13	0	0	0	0	0	0	0	0	0	0	0	0
M01639_208_000000000-J7FTG_1_1115_20768_23507	20	V. arvensis	292	43.49	0	0	0	0	0	7	13	0	0	0	0	0	0	0	0	0	0	0	0
M01639_208_000000000-J7FTG_1_2101_23450_24362	20	V. arvensis	296	42.57	0	0	0	0	0	13	7	0	0	0	0	0	0	0	0	0	0	0	0
M01639_208_000000000-J7FTG_1_1107_14675_9322	20	Ambiguous Gr. tricolor	289	43.25	0	0	12	0	0	2	1	0	2	0	0	3	0	0	0	0	0	0	0
M01639_208_000000000-J7FTG_1_1114_22516_7900	20	Ambiguous kitaibeliana/hymettia	310	44.52	0	0	0	0	0	0	0	3	2	0	1	0	2	0	0	12	0	0	0
M01639_208_000000000-J7FTG_1_1117_17200_9331	20	Ambiguous kitaibeliana/hymettia	310	45.48	0	0	0	0	0	0	0	0	12	0	0	0	8	0	0	0	0	0	0
M01639_208_000000000-J7FTG_1_2118_12628_10621	20	Ambiguous kitaibeliana/hymettia	293	44.03	0	0	0	0	0	0	0	0	0	8	0	0	0	0	0	12	0	0	0
M01639_208_000000000-J7FTG_1_1111_6967_8931	20	V. arvensis	301	43.52	0	0	0	0	0	12	8	0	0	0	0	0	0	0	0	0	0	0	0
M01639_208_000000000-J7FTG_1_1112_26212_16988	20	V. tricolor	289	43.94	1	11	6	2	0	0	0	0	0	0	0	0	0	0	0	0	0	0	0
M01639_208_000000000-J7FTG_1_1113_29306_15094	20	V. tricolor	288	43.75	3	4	11	2	0	0	0	0	0	0	0	0	0	0	0	0	0	0	0
M01639_208_000000000-J7FTG_1_1117_24784_15247	20	Ambiguous Gr. tricolor	299	42.81	0	0	0	1	0	0	0	0	0	8	0	0	0	0	0	11	0	0	0
M01639_208_000000000-J7FTG_1_2117_8103_3340	20	V. arvensis	306	44.12	0	0	0	0	0	11	9	0	0	0	0	0	0	0	0	0	0	0	0
M01639_208_000000000-J7FTG_1_2109_21250_18368	20	V. tricolor	291	41.92	6	2	11	1	0	0	0	0	0	0	0	0	0	0	0	0	0	0	0
M01639_208_000000000-J7FTG_1_1115_25109_19356	20	V. arvensis	312	44.23	0	0	0	0	0	9	11	0	0	0	0	0	0	0	0	0	0	0	0
M01639_208_000000000-J7FTG_1_2117_8419_8257	20	V. arvensis	309	43.04	0	0	0	0	0	11	9	0	0	0	0	0	0	0	0	0	0	0	0
M01639_208_000000000-J7FTG_1_2118_11847_2412	20	Ambiguous Gr. tricolor	294	43.20	10	1	1	1	0	0	0	1	0	2	0	1	0	1	1	1	0	0	0
M01639_208_000000000-J7FTG_1_1102_7193_11870	20	Ambiguous arvensis complex	310	41.94	0	0	0	0	1	0	2	0	10	5	0	0	2	0	0	0	0	0	0
M01639_208_000000000-J7FTG_1_2119_5049_17907	20	Ambiguous arvensis complex	316	43.04	0	0	0	0	0	0	2	1	0	3	0	1	0	1	2	10	0	0	0
M01639_208_000000000-J7FTG_1_2103_10332_15658	20	Ambiguous Gr. tricolor	310	41.29	10	0	0	0	0	0	0	0	0	0	0	7	3	0	0	0	0	0	0
M01639_208_000000000-J7FTG_1_1103_12097_12538	20	Ambiguous arvensis complex	288	44.44	0	0	0	0	0	0	1	6	2	0	0	1	0	10	0	0	0	0	0
M01639_208_000000000-J7FTG_1_2114_16239_9871	20	Ambiguous arvensis complex	297	43.10	0	0	0	0	0	2	0	6	0	0	0	1	1	10	0	0	0	0	0
M01639_208_000000000-J7FTG_1_1110_27733_6175	20	Ambiguous arvensis complex	294	42.86	0	0	0	0	0	0	2	1	4	0	0	3	0	10	0	0	0	0	0
M01639_208_000000000-J7FTG_1_1118_7676_20765	20	Ambiguous arvensis complex	308	45.13	0	0	0	0	0	10	7	0	0	0	3	0	0	0	0	0	0	0	0
M01639_208_000000000-J7FTG_1_2114_18790_19254	20	V. arvensis	310	44.52	0	0	0	0	0	10	10	0	0	0	0	0	0	0	0	0	0	0	0
M01639_208_000000000-J7FTG_1_2115_24114_15661	20	V. tricolor	280	42.14	0	5	6	9	0	0	0	0	0	0	0	0	0	0	0	0	0	0	0
M01639_208_000000000-J7FTG_1_2119_9230_24293	20	Ambiguous arvensis complex	315	43.49	0	0	0	0	3	0	0	3	4	0	0	9	1	0	0	0	0	0	0
M01639_208_000000000-J7FTG_1_2103_16171_8438	20	Ambiguous arvensis complex	295	43.73	0	0	0	0	0	9	8	0	0	0	3	0	0	0	0	0	0	0	0
M01639_208_000000000-J7FTG_1_1109_24849_11930	20	Ambiguous Gr. tricolor	312	41.99	2	0	0	0	0	0	3	1	0	1	0	9	4	0	0	0	0	0	0
M01639_208_000000000-J7FTG_1_1115_15441_23644	20	Ambiguous arvensis complex	300	44.33	0	0	0	0	0	8	9	0	0	3	0	0	0	0	0	0	0	0	0
M01639_208_000000000-J7FTG_1_1116_9668_11175	20	Ambiguous Gr. tricolor	288	43.06	3	1	2	0	0	1	0	0	0	1	3	0	1	0	8	0	0	0	0
M01639_208_000000000-J7FTG_1_2109_14037_20853	20	Ambiguous arvensis complex	295	44.07	0	0	0	0	0	8	5	0	0	0	0	1	0	6	0	0	0	0	0
M01639_208_000000000-J7FTG_1_1104_23458_24810	20	V. tricolor	282	37.23	8	2	2	8	0	0	0	0	0	0	0	0	0	0	0	0	0	0	0
M01639_208_000000000-J7FTG_1_2114_10000_10974	20	Ambiguous arvensis complex	304	42.76	0	0	0	0	0	1	2	7	0	1	0	4	0	3	0	2	0	0	0
M01639_208_000000000-J7FTG_1_1112_13503_17870	20	Ambiguous arvensis complex	305	44.26	0	0	0	0	0	0	1	7	0	0	0	2	0	5	5	0	0	0	0
M01639_208_000000000-J7FTG_1_2116_25658_10927	20	Ambiguous Gr. tricolor	288	43.40	1	4	6	5	0	0	0	0	0	0	0	1	1	1	1	0	0	0	0
M01639_208_000000000-J7FTG_1_2116_19701_22543	20	Ambiguous arvensis complex	306	45.75	0	0	0	0	1	0	0	6	1	0	1	6	5	0	0	0	0	0	0
M01639_208_000000000-J7FTG_1_1104_16855_13109	20	Ambiguous Gr. tricolor	320	40.63	6	0	0	1	0	0	0	1	1	1	1	0	0	2	1	6	0	0	0
M01639_208_000000000-J7FTG_1_1105_11809_24416	20	Ambiguous arvensis complex	302	44.04	0	0	0	0	0	2	2	4	5	0	0	6	1	0	0	0	0	0	0
M01639_208_000000000-J7FTG_1_1116_23739_14750	20	Ambiguous arvensis complex	304	43.42	0	0	0	0	1	1	6	1	0	0	0	3	0	5	3	0	0	0	0
M01639_208_000000000-J7FTG_1_2111_22039_12633	20	Ambiguous arvensis complex	305	44.26	0	0	0	0	0	1	0	6	0	0	0	5	1	4	3	0	0	0	0
M01639_208_000000000-J7FTG_1_1101_28668_9228	20	Ambiguous arvensis complex	311	45.02	0	0	0	0	2	0	0	2	2	0	2	5	2	3	1	1	0	0	0
M01639_208_000000000-J7FTG_1_1112_23350_15358	20	Ambiguous arvensis complex	304	44.08	0	0	0	0	4	1	0	5	0	0	0	4	1	2	2	1	0	0	0
M01639_208_000000000-J7FTG_1_2107_11207_16997	19	V. arvensis	308	43.83	0	0	0	0	19	0	0	0	0	0	0	0	0	0	0	0	0	0	0
M01639_208_000000000-J7FTG_1_2119_16191_19190	19	V. arvensis	309	44.98	0	0	0	0	19	0	0	0	0	0	0	0	0	0	0	0	0	0	0
M01639_208_000000000-J7FTG_1_1108_18636_2388	19	V. tricolor	306	41.83	19	0	0	0	0	0	0	0	0	0	0	0	0	0	0	0	0	0	0
M01639_208_000000000-J7FTG_1_1117_21541_8238	19	V. hymettia	291	44.67	0	0	0	0	0	0	0	0	0	0	0	0	0	0	19	0	0	0	0
M01639_208_000000000-J7FTG_1_2108_5656_15840	19	V. hymettia	306	45.42	0	0	0	0	0	0	0	0	0	0	0	0	0	0	19	0	0	0	0
M01639_208_000000000-J7FTG_1_1107_20744_4710	19	V. kitaibeliana	306	46.08	0	0	0	0	0	0	0	0	0	0	19	0	0	0	0	0	0	0	0
M01639_208_000000000-J7FTG_1_1101_13855_9766	19	V. tricolor	291	41.24	0	19	0	0	0	0	0	0	0	0	0	0	0	0	0	0	0	0	0
M01639_208_000000000-J7FTG_1_1101_20557_16727	19	V. aetholica	276	43.84	0	0	0	0	0	0	0	0	0	0	0	0	0	0	0	0	19	0	0
M01639_208_000000000-J7FTG_1_1103_6218_10546	19	V. hymettia	259	44.79	0	0	0	0	0	0	0	0	0	0	0	0	0	0	19	0	0	0	0
M01639_208_000000000-J7FTG_1_1105_20615_10446	19	V. tricolor	154	47.40	0	0	0	19	0	0	0	0	0	0	0	0	0	0	0	0	0	0	0
M01639_208_000000000-J7FTG_1_1108_24065_21175	19	V. hymettia	314	43.95	0	0	0	0	0	0	0	0	0	0	0	0	0	19	0	0	0	0	0
M01639_208_000000000-J7FTG_1_1110_21885_5883	19	V. hymettia	300	42.67	0	0	0	0	0	0	0	0	0	0	0	0	19	0	0	0	0	0	0
M01639_208_000000000-J7FTG_1_1111_15081_14684	19	V. aetholica	292	43.15	0	0	0	0	0	0	0	0	0	0	0	0	0	0	0	0	19	0	0
M01639_208_000000000-J7FTG_1_1112_22896_12481	19	V. hymettia	313	43.13	0	0	0	0	0	0	0	0	0	0	0	0	0	19	0	0	0	0	0
M01639_208_000000000-J7FTG_1_1112_5591_14336	19	V. aetholica	292	44.18	0	0	0	0	0	0	0	0	0	0	0	0	0	0	0	0	19	0	0
M01639_208_000000000-J7FTG_1_1115_7142_16307	19	V. tricolor	183	48.63	0	0	19	0	0	0	0	0	0	0	0	0	0	0	0	0	0	0	0
M01639_208_000000000-J7FTG_1_1116_12898_21209	19	V. tricolor	295	41.69	0	19	0	0	0	0	0	0	0	0	0	0	0	0	0	0	0	0	0
M01639_208_000000000-J7FTG_1_1116_17043_7415	19	V. hymettia	302	41.72	0	0	0	0	0	0	0	0	0	0	0	0	0	19	0	0	0	0	0
M01639_208_000000000-J7FTG_1_1119_21853_24154	19	V. hymettia	296	43.24	0	0	0	0	0	0	0	0	0	0	0	0	0	0	0	19	0	0	0
M01639_208_000000000-J7FTG_1_2102_20961_5726	19	V. tricolor	291	41.92	19	0	0	0	0	0	0	0	0	0	0	0	0	0	0	0	0	0	0
M01639_208_000000000-J7FTG_1_2108_9746_10096	19	V. aetholica	285	42.11	0	0	0	0	0	0	0	0	0	0	0	0	0	0	0	0	19	0	0
M01639_208_000000000-J7FTG_1_2110_15806_8224	19	V. arvensis	223	46.64	0	0	0	0	19	0	0	0	0	0	0	0	0	0	0	0	0	0	0
M01639_208_000000000-J7FTG_1_2112_10128_11804	19	V. aetholica	292	43.84	0	0	0	0	0	0	0	0	0	0	0	0	0	0	0	0	19	0	0
M01639_208_000000000-J7FTG_1_2112_16724_21606	19	V. hymettia	310	44.84	0	0	0	0	0	0	0	0	0	0	0	19	0	0	0	0	0	0	0
M01639_208_000000000-J7FTG_1_2113_10821_23491	19	V. hymettia	315	43.49	0	0	0	0	0	0	0	0	0	0	0	0	0	0	19	0	0	0	0
M01639_208_000000000-J7FTG_1_2115_17785_12848	19	V. aetholica	212	39.62	0	0	0	0	0	0	0	0	0	0	0	0	0	0	0	0	19	0	0
M01639_208_000000000-J7FTG_1_2117_5709_13826	19	V. kitaibeliana	306	45.42	0	0	0	0	0	0	0	0	19	0	0	0	0	0	0	0	0	0	0
M01639_208_000000000-J7FTG_1_2119_28589_8497	19	V. kitaibeliana	299	42.81	0	0	0	0	0	0	0	0	19	0	0	0	0	0	0	0	0	0	0
M01639_208_000000000-J7FTG_1_1107_7075_16330	19	V. etrusca	300	42.67	0	0	0	0	0	0	0	0	0	0	0	0	0	0	0	0	0	19	0
M01639_208_000000000-J7FTG_1_1111_3717_20060	19	V. etrusca	300	43.33	0	0	0	0	0	0	0	0	0	0	0	0	0	0	0	0	0	19	0
M01639_208_000000000-J7FTG_1_1116_17614_18636	19	V. etrusca	296	41.55	0	0	0	0	0	0	0	0	0	0	0	0	0	0	0	0	0	19	0
M01639_208_000000000-J7FTG_1_1116_21445_24383	19	V. etrusca	302	40.40	0	0	0	0	0	0	0	0	0	0	0	0	0	0	0	0	0	19	0
M01639_208_000000000-J7FTG_1_1118_11549_19753	19	V. etrusca	295	41.02	0	0	0	0	0	0	0	0	0	0	0	0	0	0	0	0	0	19	0
M01639_208_000000000-J7FTG_1_2103_17314_12779	19	V. etrusca	293	41.98	0	0	0	0	0	0	0	0	0	0	0	0	0	0	0	0	0	19	0
M01639_208_000000000-J7FTG_1_2107_25227_17843	19	V. etrusca	297	41.08	0	0	0	0	0	0	0	0	0	0	0	0	0	0	0	0	0	19	0
M01639_208_000000000-J7FTG_1_2108_22117_9032	19	V. etrusca	296	42.23	0	0	0	0	0	0	0	0	0	0	0	0	0	0	0	0	0	19	0
M01639_208_000000000-J7FTG_1_2110_5505_5535	19	V. etrusca	298	40.27	0	0	0	0	0	0	0	0	0	0	0	0	0	0	0	0	0	19	0
M01639_208_000000000-J7FTG_1_2111_17628_2843	19	V. etrusca	295	42.37	0	0	0	0	0	0	0	0	0	0	0	0	0	0	0	0	0	19	0
M01639_208_000000000-J7FTG_1_2112_23785_8767	19	V. etrusca	297	41.75	0	0	0	0	0	0	0	0	0	0	0	0	0	0	0	0	0	19	0
M01639_208_000000000-J7FTG_1_2114_26077_12397	19	V. etrusca	299	42.14	0	0	0	0	0	0	0	0	0	0	0	0	0	0	0	0	0	19	0
M01639_208_000000000-J7FTG_1_2117_13835_11148	19	V. etrusca	302	41.06	0	0	0	0	0	0	0	0	0	0	0	0	0	0	0	0	0	19	0
M01639_208_000000000-J7FTG_1_2119_23325_14441	19	V. etrusca	291	43.64	0	0	0	0	0	0	0	0	0	0	0	0	0	0	0	0	0	19	0
M01639_208_000000000-J7FTG_1_1101_9282_19215	19	V. eugeniae	163	42.94	0	0	0	0	0	0	0	0	0	0	0	0	0	0	0	0	0	0	19
M01639_208_000000000-J7FTG_1_1107_24026_14891	19	V. eugeniae	296	40.88	0	0	0	0	0	0	0	0	0	0	0	0	0	0	0	0	0	0	19
M01639_208_000000000-J7FTG_1_1111_13547_17995	19	V. eugeniae	290	42.76	0	0	0	0	0	0	0	0	0	0	0	0	0	0	0	0	0	0	19
M01639_208_000000000-J7FTG_1_1116_21989_11519	19	V. eugeniae	298	41.28	0	0	0	0	0	0	0	0	0	0	0	0	0	0	0	0	0	0	19
M01639_208_000000000-J7FTG_1_2101_4970_15745	19	V. eugeniae	299	42.14	0	0	0	0	0	0	0	0	0	0	0	0	0	0	0	0	0	0	19
M01639_208_000000000-J7FTG_1_2108_22001_18327	19	V. eugeniae	285	43.16	0	0	0	0	0	0	0	0	0	0	0	0	0	0	0	0	0	0	19
M01639_208_000000000-J7FTG_1_2119_17895_14506	19	V. eugeniae	299	41.81	0	0	0	0	0	0	0	0	0	0	0	0	0	0	0	0	0	0	19
M01639_208_000000000-J7FTG_1_2119_15559_19698	19	V. hymettia	304	41.78	0	0	0	0	0	0	0	0	0	0	0	18	1	0	0	0	0	0	0
M01639_208_000000000-J7FTG_1_2116_9765_17065	19	V. hymettia	311	41.16	0	0	0	0	0	0	0	0	0	0	0	0	0	18	1	0	0	0	0
M01639_208_000000000-J7FTG_1_2101_5445_9050	19	V. tricolor	294	41.50	0	0	18	1	0	0	0	0	0	0	0	0	0	0	0	0	0	0	0
M01639_208_000000000-J7FTG_1_1103_4805_21598	19	V. arvensis	279	43.37	0	0	0	0	0	18	1	0	0	0	0	0	0	0	0	0	0	0	0
M01639_208_000000000-J7FTG_1_1102_5005_15810	19	Ambiguous kitaibeliana/hymettia	295	43.39	0	0	0	0	0	0	0	0	0	2	0	0	0	0	0	17	0	0	0
M01639_208_000000000-J7FTG_1_2114_14966_5256	19	V. hymettia	310	42.26	0	0	0	0	0	0	0	0	0	0	0	1	0	17	1	0	0	0	0
M01639_208_000000000-J7FTG_1_1106_17130_5663	19	Ambiguous arvensis complex	306	44.12	0	0	0	0	0	0	1	0	0	0	0	1	0	17	0	0	0	0	0
M01639_208_000000000-J7FTG_1_1107_20896_21964	19	Ambiguous arvensis complex	299	45.48	0	0	0	0	0	0	1	0	0	0	0	17	1	0	0	0	0	0	0
M01639_208_000000000-J7FTG_1_2119_9128_21310	19	V. hymettia	315	43.49	0	0	0	0	0	0	0	0	0	0	0	2	17	0	0	0	0	0	0
M01639_208_000000000-J7FTG_1_2116_16370_15670	19	Ambiguous kitaibeliana/hymettia	314	40.76	0	0	0	0	0	0	0	1	0	0	0	16	2	0	0	0	0	0	0
M01639_208_000000000-J7FTG_1_2115_6927_13384	19	V. tricolor	291	42.27	16	2	0	1	0	0	0	0	0	0	0	0	0	0	0	0	0	0	0
M01639_208_000000000-J7FTG_1_2110_24909_15260	19	V. arvensis	315	43.81	0	0	0	0	0	3	16	0	0	0	0	0	0	0	0	0	0	0	0
M01639_208_000000000-J7FTG_1_1103_25820_9140	19	Ambiguous Gr. tricolor	294	43.54	15	0	0	2	0	0	0	0	0	1	0	1	0	0	0	0	0	0	0
M01639_208_000000000-J7FTG_1_1118_16373_13464	19	Ambiguous Gr. tricolor	299	43.48	0	0	0	2	1	0	0	0	0	15	0	0	0	0	0	1	0	0	0
M01639_208_000000000-J7FTG_1_1114_3674_13520	19	Ambiguous Gr. tricolor	300	42.67	0	0	0	2	0	0	0	0	0	15	0	0	0	0	0	2	0	0	0
M01639_208_000000000-J7FTG_1_2118_3785_11297	19	Ambiguous arvensis complex	294	43.20	0	0	0	0	0	3	1	0	0	0	15	0	0	0	0	0	0	0	0
M01639_208_000000000-J7FTG_1_1102_26180_19429	19	V. arvensis	296	43.24	0	0	0	0	0	15	4	0	0	0	0	0	0	0	0	0	0	0	0
M01639_208_000000000-J7FTG_1_1104_13137_17361	19	V. arvensis	154	48.70	0	0	0	0	0	15	4	0	0	0	0	0	0	0	0	0	0	0	0
M01639_208_000000000-J7FTG_1_1108_19650_8968	19	Ambiguous Gr. tricolor	294	42.52	14	0	1	2	1	0	0	0	0	0	0	0	0	0	0	1	0	0	0
M01639_208_000000000-J7FTG_1_2116_10929_13252	19	Ambiguous Gr. tricolor	288	43.06	14	1	1	2	0	0	0	0	0	0	0	0	0	1	0	0	0	0	0
M01639_208_000000000-J7FTG_1_1104_21828_11692	19	Ambiguous Gr. tricolor	290	42.76	0	1	0	14	0	0	0	0	0	1	1	0	1	0	1	0	0	0	0
M01639_208_000000000-J7FTG_1_1107_11976_23805	19	Ambiguous Gr. tricolor	290	42.76	14	0	0	1	0	0	0	0	0	0	0	0	0	0	4	0	0	0	0
M01639_208_000000000-J7FTG_1_2106_18712_22182	19	V. arvensis	304	42.76	0	0	0	0	0	5	14	0	0	0	0	0	0	0	0	0	0	0	0
M01639_208_000000000-J7FTG_1_1113_16259_11069	19	Ambiguous Gr. tricolor	313	41.21	1	0	0	0	1	0	0	0	0	3	0	0	0	0	0	14	0	0	0
M01639_208_000000000-J7FTG_1_2118_8036_8436	19	Ambiguous arvensis complex	313	44.73	0	0	0	0	1	0	0	0	1	1	0	14	1	0	1	0	0	0	0
M01639_208_000000000-J7FTG_1_2103_16672_19831	19	Ambiguous arvensis complex	303	43.23	0	0	0	0	0	1	0	0	0	1	0	1	0	14	1	1	0	0	0
M01639_208_000000000-J7FTG_1_2101_11991_3835	19	Ambiguous Gr. tricolor	289	43.94	0	0	3	0	0	1	0	0	0	0	0	1	0	14	0	0	0	0	0
M01639_208_000000000-J7FTG_1_2114_25681_7459	19	Ambiguous arvensis complex	303	44.55	0	0	0	0	0	2	0	0	0	0	0	3	14	0	0	0	0	0	0
M01639_208_000000000-J7FTG_1_2108_9910_13732	19	V. tricolor	302	39.74	14	1	2	2	0	0	0	0	0	0	0	0	0	0	0	0	0	0	0
M01639_208_000000000-J7FTG_1_1112_27062_8360	19	V. tricolor	291	41.24	14	3	2	0	0	0	0	0	0	0	0	0	0	0	0	0	0	0	0
M01639_208_000000000-J7FTG_1_2115_24800_6524	19	Ambiguous arvensis complex	309	41.42	0	0	0	0	0	0	1	0	0	0	0	14	4	0	0	0	0	0	0
M01639_208_000000000-J7FTG_1_2119_25306_5601	19	V. arvensis	311	44.37	0	0	0	0	0	14	5	0	0	0	0	0	0	0	0	0	0	0	0
M01639_208_000000000-J7FTG_1_2113_11627_3422	19	Ambiguous Gr. tricolor	290	42.76	1	0	13	3	0	0	0	0	0	0	0	0	0	0	2	0	0	0	0
M01639_208_000000000-J7FTG_1_1104_21795_10876	19	V. tricolor	243	45.27	0	13	1	5	0	0	0	0	0	0	0	0	0	0	0	0	0	0	0
M01639_208_000000000-J7FTG_1_1112_19517_5495	19	Ambiguous Gr. tricolor	302	42.05	2	0	0	0	0	0	0	0	0	3	0	13	1	0	0	0	0	0	0
M01639_208_000000000-J7FTG_1_2113_8589_11927	19	Ambiguous kitaibeliana/hymettia	306	46.08	0	0	0	0	0	0	0	2	0	0	1	13	2	1	0	0	0	0	0
M01639_208_000000000-J7FTG_1_2108_23888_17020	19	V. tricolor	308	43.51	13	1	5	0	0	0	0	0	0	0	0	0	0	0	0	0	0	0	0
M01639_208_000000000-J7FTG_1_1111_24324_15820	19	V. tricolor	303	42.57	0	13	6	0	0	0	0	0	0	0	0	0	0	0	0	0	0	0	0
M01639_208_000000000-J7FTG_1_1114_8155_7249	19	Ambiguous kitaibeliana/hymettia	287	43.55	0	0	0	0	0	0	0	4	0	0	0	3	0	12	0	0	0	0	0
M01639_208_000000000-J7FTG_1_1105_6341_12429	19	V. tricolor	291	41.92	0	0	7	12	0	0	0	0	0	0	0	0	0	0	0	0	0	0	0
M01639_208_000000000-J7FTG_1_1102_4485_18365	19	V. arvensis	314	44.59	0	0	0	0	0	12	7	0	0	0	0	0	0	0	0	0	0	0	0
M01639_208_000000000-J7FTG_1_2110_17537_10981	19	Ambiguous Gr. tricolor	311	44.69	7	0	0	11	1	0	0	0	0	0	0	0	0	0	0	0	0	0	0
M01639_208_000000000-J7FTG_1_2112_6647_17665	19	V. tricolor	283	38.52	11	1	0	7	0	0	0	0	0	0	0	0	0	0	0	0	0	0	0
M01639_208_000000000-J7FTG_1_1101_15501_22150	19	V. tricolor	282	37.59	8	0	0	11	0	0	0	0	0	0	0	0	0	0	0	0	0	0	0
M01639_208_000000000-J7FTG_1_1112_8305_7434	19	V. tricolor	280	38.21	11	0	0	8	0	0	0	0	0	0	0	0	0	0	0	0	0	0	0
M01639_208_000000000-J7FTG_1_1101_6268_8206	19	V. arvensis	250	45.20	0	0	0	0	0	11	8	0	0	0	0	0	0	0	0	0	0	0	0
M01639_208_000000000-J7FTG_1_2103_16609_18685	19	V. arvensis	305	45.25	0	0	0	0	0	11	8	0	0	0	0	0	0	0	0	0	0	0	0
M01639_208_000000000-J7FTG_1_2116_25738_15371	19	V. arvensis	304	43.42	0	0	0	0	0	8	11	0	0	0	0	0	0	0	0	0	0	0	0
M01639_208_000000000-J7FTG_1_2102_8155_16810	19	Ambiguous Gr. tricolor	295	45.08	6	0	1	2	10	0	0	0	0	0	0	0	0	0	0	0	0	0	0
M01639_208_000000000-J7FTG_1_1106_6701_8540	19	Ambiguous Gr. tricolor	314	41.40	7	0	0	0	1	0	0	0	0	10	0	1	0	0	0	0	0	0	0
M01639_208_000000000-J7FTG_1_1115_2346_15968	19	Ambiguous arvensis complex	287	42.86	0	0	0	0	0	1	3	0	10	0	0	5	0	0	0	0	0	0	0
M01639_208_000000000-J7FTG_1_1111_26670_19068	19	V. tricolor	282	39.36	9	0	0	10	0	0	0	0	0	0	0	0	0	0	0	0	0	0	0
M01639_208_000000000-J7FTG_1_2112_21899_17784	19	V. tricolor	310	44.19	0	10	0	9	0	0	0	0	0	0	0	0	0	0	0	0	0	0	0
M01639_208_000000000-J7FTG_1_1115_5724_9552	19	V. arvensis	304	44.41	0	0	0	0	0	10	9	0	0	0	0	0	0	0	0	0	0	0	0
M01639_208_000000000-J7FTG_1_2113_7140_19304	19	Ambiguous Gr. tricolor	289	43.94	2	0	9	3	2	0	0	0	1	0	0	2	0	0	0	0	0	0	0
M01639_208_000000000-J7FTG_1_2107_12892_20924	19	Ambiguous Gr. tricolor	310	41.94	9	0	0	2	0	0	0	0	0	0	0	4	3	0	1	0	0	0	0
M01639_208_000000000-J7FTG_1_1108_6291_10963	19	V. tricolor	282	38.30	9	1	1	8	0	0	0	0	0	0	0	0	0	0	0	0	0	0	0
M01639_208_000000000-J7FTG_1_2112_7089_15815	19	V. tricolor	284	35.56	9	1	0	9	0	0	0	0	0	0	0	0	0	0	0	0	0	0	0
M01639_208_000000000-J7FTG_1_1104_21507_4087	19	Ambiguous Gr. tricolor	306	42.81	8	2	7	1	0	0	0	0	0	0	0	0	0	0	0	1	0	0	0
M01639_208_000000000-J7FTG_1_1101_4203_9379	19	Ambiguous Gr. tricolor	314	41.08	6	0	0	1	2	0	0	0	0	1	0	1	0	0	0	8	0	0	0
M01639_208_000000000-J7FTG_1_2111_22448_17921	19	Ambiguous Gr. tricolor	287	43.55	1	0	2	2	1	3	0	0	2	0	0	8	0	0	0	0	0	0	0
M01639_208_000000000-J7FTG_1_2114_15044_11727	19	Ambiguous Gr. tricolor	318	40.57	0	0	5	5	1	0	0	0	0	8	0	0	0	0	0	0	0	0	0
M01639_208_000000000-J7FTG_1_2109_10431_10996	19	Ambiguous Gr. tricolor	289	43.25	0	0	8	0	0	1	0	2	2	0	0	6	0	0	0	0	0	0	0
M01639_208_000000000-J7FTG_1_1106_24958_14520	19	Ambiguous arvensis complex	312	44.55	0	0	0	0	8	0	0	0	0	0	0	6	5	0	0	0	0	0	0
M01639_208_000000000-J7FTG_1_2115_14265_15008	19	Ambiguous kitaibeliana/hymettia	311	41.80	0	0	0	0	0	0	0	0	7	2	1	8	1	0	0	0	0	0	0
M01639_208_000000000-J7FTG_1_2108_11590_14628	19	Ambiguous arvensis complex	304	43.42	0	0	0	0	2	0	1	8	1	0	0	3	1	2	1	0	0	0	0
M01639_208_000000000-J7FTG_1_1106_15270_3454	19	Ambiguous Gr. tricolor	289	44.64	0	0	1	0	0	0	0	1	2	0	0	7	0	8	0	0	0	0	0
M01639_208_000000000-J7FTG_1_2116_21464_17455	19	Ambiguous Gr. tricolor	290	42.76	0	2	3	7	0	0	0	0	0	4	0	1	0	1	1	0	0	0	0
M01639_208_000000000-J7FTG_1_2114_9560_19223	19	Ambiguous arvensis complex	290	44.48	0	0	0	0	1	2	0	0	1	1	2	3	2	0	7	0	0	0	0
M01639_208_000000000-J7FTG_1_2111_26264_19010	19	Ambiguous arvensis complex	295	43.73	0	0	0	0	2	3	2	5	7	0	0	0	0	0	0	0	0	0	0
M01639_208_000000000-J7FTG_1_1113_19159_23138	19	V. tricolor	310	42.90	4	7	5	3	0	0	0	0	0	0	0	0	0	0	0	0	0	0	0
M01639_208_000000000-J7FTG_1_1113_4598_18560	19	Ambiguous Gr. tricolor	290	43.45	6	1	1	5	1	0	0	0	0	0	0	0	0	1	4	0	0	0	0
M01639_208_000000000-J7FTG_1_2117_7593_9848	19	Ambiguous arvensis complex	288	44.44	0	0	0	0	1	0	0	5	0	2	0	3	6	1	1	0	0	0	0
M01639_208_000000000-J7FTG_1_1113_22267_19991	19	Ambiguous arvensis complex	306	44.44	0	0	0	0	2	1	1	3	0	0	0	6	2	2	2	0	0	0	0
M01639_208_000000000-J7FTG_1_2115_23532_11401	19	Ambiguous arvensis complex	310	42.26	0	0	0	0	0	0	1	5	0	0	1	6	6	0	0	0	0	0	0
M01639_208_000000000-J7FTG_1_1113_26303_7877	19	Ambiguous arvensis complex	311	43.41	0	0	0	0	0	0	1	3	1	0	0	4	2	5	3	0	0	0	0
M01639_208_000000000-J7FTG_1_1106_21952_24726	18	V. arvensis	310	43.55	0	0	0	0	18	0	0	0	0	0	0	0	0	0	0	0	0	0	0
M01639_208_000000000-J7FTG_1_2107_17855_12895	18	V. arvensis	308	44.81	0	0	0	0	18	0	0	0	0	0	0	0	0	0	0	0	0	0	0
M01639_208_000000000-J7FTG_1_2103_22778_17035	18	V. hymettia	311	43.73	0	0	0	0	0	0	0	0	0	0	0	0	0	0	0	18	0	0	0
M01639_208_000000000-J7FTG_1_1112_7407_13443	18	V. tricolor	315	40.95	18	0	0	0	0	0	0	0	0	0	0	0	0	0	0	0	0	0	0
M01639_208_000000000-J7FTG_1_1101_11823_15238	18	V. tricolor	294	42.18	0	0	18	0	0	0	0	0	0	0	0	0	0	0	0	0	0	0	0
M01639_208_000000000-J7FTG_1_1102_23436_5074	18	V. hymettia	312	40.71	0	0	0	0	0	0	0	0	0	0	0	0	0	0	0	18	0	0	0
M01639_208_000000000-J7FTG_1_1103_19357_2865	18	V. tricolor	289	42.91	0	18	0	0	0	0	0	0	0	0	0	0	0	0	0	0	0	0	0
M01639_208_000000000-J7FTG_1_1103_28310_7599	18	V. aetholica	206	40.78	0	0	0	0	0	0	0	0	0	0	0	0	0	0	0	0	18	0	0
M01639_208_000000000-J7FTG_1_1105_7286_4689	18	V. aetholica	292	44.18	0	0	0	0	0	0	0	0	0	0	0	0	0	0	0	0	18	0	0
M01639_208_000000000-J7FTG_1_1108_2314_15786	18	V. hymettia	318	40.88	0	0	0	0	0	0	0	0	0	0	0	0	0	18	0	0	0	0	0
M01639_208_000000000-J7FTG_1_1109_18180_21152	18	V. aetholica	293	44.37	0	0	0	0	0	0	0	0	0	0	0	0	0	0	0	0	18	0	0
M01639_208_000000000-J7FTG_1_1110_26413_4817	18	V. aetholica	302	44.37	0	0	0	0	0	0	0	0	0	0	0	0	0	0	0	0	18	0	0
M01639_208_000000000-J7FTG_1_1110_29576_12659	18	V. kitaibeliana	306	45.42	0	0	0	0	0	0	0	0	18	0	0	0	0	0	0	0	0	0	0
M01639_208_000000000-J7FTG_1_1112_19461_13972	18	V. aetholica	307	44.30	0	0	0	0	0	0	0	0	0	0	0	0	0	0	0	0	18	0	0
M01639_208_000000000-J7FTG_1_1112_7270_6452	18	V. aetholica	287	42.51	0	0	0	0	0	0	0	0	0	0	0	0	0	0	0	0	18	0	0
M01639_208_000000000-J7FTG_1_1114_19671_8959	18	V. aetholica	184	48.91	0	0	0	0	0	0	0	0	0	0	0	0	0	0	0	0	18	0	0
M01639_208_000000000-J7FTG_1_1117_10339_21844	18	V. hymettia	306	45.10	0	0	0	0	0	0	0	0	0	0	0	0	0	18	0	0	0	0	0
M01639_208_000000000-J7FTG_1_1119_19125_4325	18	V. tricolor	310	44.19	0	0	18	0	0	0	0	0	0	0	0	0	0	0	0	0	0	0	0
M01639_208_000000000-J7FTG_1_1119_25928_16203	18	V. aetholica	292	43.49	0	0	0	0	0	0	0	0	0	0	0	0	0	0	0	0	18	0	0
M01639_208_000000000-J7FTG_1_2101_16557_20937	18	V. aetholica	297	41.41	0	0	0	0	0	0	0	0	0	0	0	0	0	0	0	0	18	0	0
M01639_208_000000000-J7FTG_1_2103_13744_24792	18	V. aetholica	292	43.84	0	0	0	0	0	0	0	0	0	0	0	0	0	0	0	0	18	0	0
M01639_208_000000000-J7FTG_1_2106_7442_9719	18	V. tricolor	289	41.52	0	18	0	0	0	0	0	0	0	0	0	0	0	0	0	0	0	0	0
M01639_208_000000000-J7FTG_1_2108_13129_21931	18	V. kitaibeliana	300	41.67	0	0	0	0	0	0	0	0	18	0	0	0	0	0	0	0	0	0	0
M01639_208_000000000-J7FTG_1_2109_17523_19780	18	V. tricolor	292	42.12	18	0	0	0	0	0	0	0	0	0	0	0	0	0	0	0	0	0	0
M01639_208_000000000-J7FTG_1_2109_8836_18556	18	V. hymettia	303	41.25	0	0	0	0	0	0	0	0	0	0	0	0	0	18	0	0	0	0	0
M01639_208_000000000-J7FTG_1_2111_26763_16094	18	V. aetholica	293	42.32	0	0	0	0	0	0	0	0	0	0	0	0	0	0	0	0	18	0	0
M01639_208_000000000-J7FTG_1_2113_22751_20711	18	V. hymettia	310	41.61	0	0	0	0	0	0	0	0	0	0	0	0	0	0	18	0	0	0	0
M01639_208_000000000-J7FTG_1_2115_10018_11000	18	V. aetholica	292	43.49	0	0	0	0	0	0	0	0	0	0	0	0	0	0	0	0	18	0	0
M01639_208_000000000-J7FTG_1_2115_14989_12406	18	V. hymettia	294	42.86	0	0	0	0	0	0	0	0	0	0	0	0	0	0	0	18	0	0	0
M01639_208_000000000-J7FTG_1_2117_13862_5309	18	V. aetholica	287	42.16	0	0	0	0	0	0	0	0	0	0	0	0	0	0	0	0	18	0	0
M01639_208_000000000-J7FTG_1_2117_7223_12019	18	V. tricolor	298	39.93	0	18	0	0	0	0	0	0	0	0	0	0	0	0	0	0	0	0	0
M01639_208_000000000-J7FTG_1_2119_21214_17240	18	V. tricolor	291	41.92	18	0	0	0	0	0	0	0	0	0	0	0	0	0	0	0	0	0	0
M01639_208_000000000-J7FTG_1_1101_6794_8130	18	V. etrusca	292	41.44	0	0	0	0	0	0	0	0	0	0	0	0	0	0	0	0	0	18	0
M01639_208_000000000-J7FTG_1_1105_28210_8125	18	V. etrusca	300	40.67	0	0	0	0	0	0	0	0	0	0	0	0	0	0	0	0	0	18	0
M01639_208_000000000-J7FTG_1_1107_21858_20454	18	V. etrusca	297	40.74	0	0	0	0	0	0	0	0	0	0	0	0	0	0	0	0	0	18	0
M01639_208_000000000-J7FTG_1_1108_22613_12180	18	V. etrusca	306	42.16	0	0	0	0	0	0	0	0	0	0	0	0	0	0	0	0	0	18	0
M01639_208_000000000-J7FTG_1_1113_18706_18439	18	V. etrusca	301	42.52	0	0	0	0	0	0	0	0	0	0	0	0	0	0	0	0	0	18	0
M01639_208_000000000-J7FTG_1_1116_5320_6079	18	V. etrusca	301	42.86	0	0	0	0	0	0	0	0	0	0	0	0	0	0	0	0	0	18	0
M01639_208_000000000-J7FTG_1_1119_8500_19983	18	V. etrusca	300	41.33	0	0	0	0	0	0	0	0	0	0	0	0	0	0	0	0	0	18	0
M01639_208_000000000-J7FTG_1_2102_5525_5298	18	V. etrusca	292	43.84	0	0	0	0	0	0	0	0	0	0	0	0	0	0	0	0	0	18	0
M01639_208_000000000-J7FTG_1_2102_6956_16659	18	V. etrusca	290	43.79	0	0	0	0	0	0	0	0	0	0	0	0	0	0	0	0	0	18	0
M01639_208_000000000-J7FTG_1_2107_7998_11861	18	V. etrusca	289	40.83	0	0	0	0	0	0	0	0	0	0	0	0	0	0	0	0	0	18	0
M01639_208_000000000-J7FTG_1_2108_21659_19855	18	V. etrusca	297	41.41	0	0	0	0	0	0	0	0	0	0	0	0	0	0	0	0	0	18	0
M01639_208_000000000-J7FTG_1_2114_21061_18400	18	V. etrusca	296	41.89	0	0	0	0	0	0	0	0	0	0	0	0	0	0	0	0	0	18	0
M01639_208_000000000-J7FTG_1_2114_8749_14302	18	V. etrusca	295	42.37	0	0	0	0	0	0	0	0	0	0	0	0	0	0	0	0	0	18	0
M01639_208_000000000-J7FTG_1_2117_17321_23139	18	V. etrusca	300	41.67	0	0	0	0	0	0	0	0	0	0	0	0	0	0	0	0	0	18	0
M01639_208_000000000-J7FTG_1_2118_10315_18736	18	V. etrusca	300	42.67	0	0	0	0	0	0	0	0	0	0	0	0	0	0	0	0	0	18	0
M01639_208_000000000-J7FTG_1_2119_18870_15816	18	V. etrusca	290	42.07	0	0	0	0	0	0	0	0	0	0	0	0	0	0	0	0	0	18	0
M01639_208_000000000-J7FTG_1_2119_8283_5184	18	V. etrusca	298	42.62	0	0	0	0	0	0	0	0	0	0	0	0	0	0	0	0	0	18	0
M01639_208_000000000-J7FTG_1_1105_20658_24802	18	V. eugeniae	296	41.89	0	0	0	0	0	0	0	0	0	0	0	0	0	0	0	0	0	0	18
M01639_208_000000000-J7FTG_1_1109_8942_14438	18	V. eugeniae	297	41.41	0	0	0	0	0	0	0	0	0	0	0	0	0	0	0	0	0	0	18
M01639_208_000000000-J7FTG_1_1114_28654_12703	18	V. eugeniae	294	43.88	0	0	0	0	0	0	0	0	0	0	0	0	0	0	0	0	0	0	18
M01639_208_000000000-J7FTG_1_1111_21708_6828	18	Ambiguous kitaibeliana/hymettia	301	44.52	0	0	0	0	0	0	0	0	0	1	0	0	0	0	0	17	0	0	0
M01639_208_000000000-J7FTG_1_2112_20956_9319	18	Ambiguous Gr. tricolor	176	47.16	1	0	0	0	0	0	17	0	0	0	0	0	0	0	0	0	0	0	0
M01639_208_000000000-J7FTG_1_2119_24961_18093	18	Ambiguous arvensis complex	314	45.86	0	0	0	0	1	0	0	0	0	0	0	0	0	0	17	0	0	0	0
M01639_208_000000000-J7FTG_1_2113_26190_4017	18	Ambiguous kitaibeliana/hymettia	311	42.44	0	0	0	0	0	0	0	0	0	1	0	17	0	0	0	0	0	0	0
M01639_208_000000000-J7FTG_1_2108_6383_15018	18	V. tricolor	287	42.16	1	17	0	0	0	0	0	0	0	0	0	0	0	0	0	0	0	0	0
M01639_208_000000000-J7FTG_1_2109_15857_11123	18	V. tricolor	291	41.58	17	1	0	0	0	0	0	0	0	0	0	0	0	0	0	0	0	0	0
M01639_208_000000000-J7FTG_1_2117_9286_16734	18	V. tricolor	292	42.12	17	0	1	0	0	0	0	0	0	0	0	0	0	0	0	0	0	0	0
M01639_208_000000000-J7FTG_1_1104_15763_21551	18	V. hymettia	308	44.16	0	0	0	0	0	0	0	0	0	0	0	17	1	0	0	0	0	0	0
M01639_208_000000000-J7FTG_1_2101_28365_7524	18	V. hymettia	306	45.10	0	0	0	0	0	0	0	0	0	0	0	0	0	1	17	0	0	0	0
M01639_208_000000000-J7FTG_1_1119_15565_16061	18	Ambiguous Sect. Melanium	303	43.89	0	0	0	0	0	0	0	0	0	0	0	0	0	0	0	0	0	1	17
M01639_208_000000000-J7FTG_1_2119_16087_15006	18	Ambiguous Sect. Melanium	297	41.75	0	0	0	0	0	0	0	0	0	0	0	0	0	0	0	0	16	2	0
M01639_208_000000000-J7FTG_1_2113_5037_18161	18	Ambiguous kitaibeliana/hymettia	317	45.11	0	0	0	0	0	0	0	0	1	0	0	16	0	1	0	0	0	0	0
M01639_208_000000000-J7FTG_1_2107_25684_21861	18	Ambiguous Gr. tricolor	289	44.64	0	15	2	0	0	0	0	0	0	0	0	1	0	0	0	0	0	0	0
M01639_208_000000000-J7FTG_1_1107_7009_16227	18	Ambiguous arvensis complex	311	44.69	0	0	0	0	0	1	0	1	1	0	0	15	0	0	0	0	0	0	0
M01639_208_000000000-J7FTG_1_2101_20423_13478	18	Ambiguous arvensis complex	306	46.41	0	0	0	0	1	0	0	1	0	0	0	0	0	1	15	0	0	0	0
M01639_208_000000000-J7FTG_1_2110_19540_18761	18	Ambiguous Gr. tricolor	317	40.69	1	0	0	0	0	0	0	0	0	1	0	0	0	15	1	0	0	0	0
M01639_208_000000000-J7FTG_1_1102_12313_19683	18	V. tricolor	312	43.59	0	15	2	1	0	0	0	0	0	0	0	0	0	0	0	0	0	0	0
M01639_208_000000000-J7FTG_1_1119_12437_5828	18	V. arvensis	308	44.16	0	0	0	0	0	15	3	0	0	0	0	0	0	0	0	0	0	0	0
M01639_208_000000000-J7FTG_1_1101_8166_8999	18	Ambiguous Gr. tricolor	290	42.76	14	0	0	2	0	0	1	0	0	0	0	0	0	0	1	0	0	0	0
M01639_208_000000000-J7FTG_1_2108_6020_9085	18	Ambiguous kitaibeliana/hymettia	299	43.14	0	0	0	0	0	0	0	0	0	4	0	0	0	0	0	14	0	0	0
M01639_208_000000000-J7FTG_1_2102_6918_17863	18	V. tricolor	289	43.25	0	1	3	14	0	0	0	0	0	0	0	0	0	0	0	0	0	0	0
M01639_208_000000000-J7FTG_1_1102_20616_8892	18	Ambiguous Gr. tricolor	317	40.06	1	0	0	0	0	0	0	0	14	0	0	0	3	0	0	0	0	0	0
M01639_208_000000000-J7FTG_1_1110_16424_16664	18	V. tricolor	291	42.27	4	0	14	0	0	0	0	0	0	0	0	0	0	0	0	0	0	0	0
M01639_208_000000000-J7FTG_1_1114_23690_9669	18	V. tricolor	311	43.09	0	14	0	4	0	0	0	0	0	0	0	0	0	0	0	0	0	0	0
M01639_208_000000000-J7FTG_1_2116_28205_10666	18	Ambiguous arvensis complex	310	43.23	0	0	0	0	1	0	0	0	0	0	0	13	4	0	0	0	0	0	0
M01639_208_000000000-J7FTG_1_2101_14624_13193	18	Ambiguous Gr. tricolor	309	41.42	3	0	0	0	0	0	0	0	13	1	1	0	0	0	0	0	0	0	0
M01639_208_000000000-J7FTG_1_2114_22629_4193	18	V. tricolor	289	42.91	1	1	13	3	0	0	0	0	0	0	0	0	0	0	0	0	0	0	0
M01639_208_000000000-J7FTG_1_2108_20171_8766	18	V. tricolor	291	42.27	1	2	13	2	0	0	0	0	0	0	0	0	0	0	0	0	0	0	0
M01639_208_000000000-J7FTG_1_2110_17412_12043	18	V. tricolor	289	43.94	0	2	4	12	0	0	0	0	0	0	0	0	0	0	0	0	0	0	0
M01639_208_000000000-J7FTG_1_1117_18884_13250	18	Ambiguous Gr. tricolor	290	42.76	0	0	4	12	1	0	0	0	0	0	0	0	0	0	1	0	0	0	0
M01639_208_000000000-J7FTG_1_2114_19429_10552	18	Ambiguous kitaibeliana/hymettia	303	41.58	0	0	0	0	0	0	0	1	0	0	0	0	4	12	0	1	0	0	0
M01639_208_000000000-J7FTG_1_1101_21424_15360	18	V. arvensis	294	43.54	0	0	0	0	0	6	12	0	0	0	0	0	0	0	0	0	0	0	0
M01639_208_000000000-J7FTG_1_2108_11078_20439	18	V. arvensis	311	44.69	0	0	0	0	0	12	6	0	0	0	0	0	0	0	0	0	0	0	0
M01639_208_000000000-J7FTG_1_2108_7049_20236	18	V. arvensis	314	43.95	0	0	0	0	0	12	6	0	0	0	0	0	0	0	0	0	0	0	0
M01639_208_000000000-J7FTG_1_1119_26185_20392	18	Ambiguous arvensis complex	302	44.37	0	0	0	0	0	0	1	2	0	0	0	12	3	0	0	0	0	0	0
M01639_208_000000000-J7FTG_1_2118_26350_10263	18	Ambiguous arvensis complex	304	44.08	0	0	0	0	0	2	1	2	0	0	0	0	0	11	0	2	0	0	0
M01639_208_000000000-J7FTG_1_1110_27553_12528	18	Ambiguous Gr. tricolor	312	41.67	0	0	0	1	0	0	0	0	0	2	0	0	0	11	1	3	0	0	0
M01639_208_000000000-J7FTG_1_2103_6940_9807	18	V. arvensis	303	44.22	0	0	0	0	0	7	11	0	0	0	0	0	0	0	0	0	0	0	0
M01639_208_000000000-J7FTG_1_2108_24073_10135	18	V. hymettia	306	45.10	0	0	0	0	0	0	0	0	0	0	0	0	0	7	11	0	0	0	0
M01639_208_000000000-J7FTG_1_1103_5737_10840	18	V. arvensis	293	43.34	0	0	0	0	0	11	7	0	0	0	0	0	0	0	0	0	0	0	0
M01639_208_000000000-J7FTG_1_1106_27145_18176	18	V. arvensis	296	42.57	0	0	0	0	0	11	7	0	0	0	0	0	0	0	0	0	0	0	0
M01639_208_000000000-J7FTG_1_2107_22824_6128	18	Ambiguous Gr. tricolor	310	44.84	7	0	0	1	10	0	0	0	0	0	0	0	0	0	0	0	0	0	0
M01639_208_000000000-J7FTG_1_1111_20900_22430	18	Ambiguous Gr. tricolor	290	42.76	0	3	10	2	0	0	0	0	0	0	0	1	0	0	2	0	0	0	0
M01639_208_000000000-J7FTG_1_2107_9038_21929	18	Ambiguous arvensis complex	302	44.70	0	0	0	0	4	0	0	1	0	0	1	0	1	1	10	0	0	0	0
M01639_208_000000000-J7FTG_1_1103_19046_11371	18	Ambiguous Gr. tricolor	314	41.40	10	0	0	0	0	0	0	0	0	8	0	0	0	0	0	0	0	0	0
M01639_208_000000000-J7FTG_1_2114_24066_5217	18	Ambiguous kitaibeliana/hymettia	295	43.39	0	0	0	0	0	0	0	0	0	8	0	0	0	0	0	10	0	0	0
M01639_208_000000000-J7FTG_1_1116_8998_6845	18	Ambiguous arvensis complex	295	44.75	0	0	0	0	0	2	1	0	1	0	0	10	0	4	0	0	0	0	0
M01639_208_000000000-J7FTG_1_1112_21451_12100	18	V. tricolor	283	38.87	10	0	0	8	0	0	0	0	0	0	0	0	0	0	0	0	0	0	0
M01639_208_000000000-J7FTG_1_2103_13166_14590	18	V. arvensis	295	42.71	0	0	0	0	0	10	8	0	0	0	0	0	0	0	0	0	0	0	0
M01639_208_000000000-J7FTG_1_2115_16267_12015	18	V. arvensis	309	45.31	0	0	0	0	0	10	8	0	0	0	0	0	0	0	0	0	0	0	0
M01639_208_000000000-J7FTG_1_1116_14741_17290	18	Ambiguous Gr. tricolor	309	44.66	3	0	0	9	5	0	0	0	1	0	0	0	0	0	0	0	0	0	0
M01639_208_000000000-J7FTG_1_1109_18761_19399	18	Ambiguous Gr. tricolor	309	42.39	9	1	4	1	0	0	0	0	0	0	0	2	0	0	1	0	0	0	0
M01639_208_000000000-J7FTG_1_1108_8930_12333	18	Ambiguous arvensis complex	289	43.60	0	0	0	0	0	1	1	3	9	0	0	2	0	2	0	0	0	0	0
M01639_208_000000000-J7FTG_1_1105_12135_21551	18	V. tricolor	303	41.58	0	0	9	9	0	0	0	0	0	0	0	0	0	0	0	0	0	0	0
M01639_208_000000000-J7FTG_1_2105_12569_10191	18	V. arvensis	310	44.52	0	0	0	0	0	9	9	0	0	0	0	0	0	0	0	0	0	0	0
M01639_208_000000000-J7FTG_1_1105_25068_18426	18	Ambiguous kitaibeliana/hymettia	303	43.56	0	0	0	0	0	0	0	0	2	2	0	0	3	3	0	8	0	0	0
M01639_208_000000000-J7FTG_1_1108_10408_15925	18	Ambiguous arvensis complex	302	44.04	0	0	0	0	1	8	0	0	0	0	0	4	0	0	0	5	0	0	0
M01639_208_000000000-J7FTG_1_1114_19000_17475	18	Ambiguous arvensis complex	290	43.79	0	0	0	0	1	3	0	0	0	0	8	0	2	0	4	0	0	0	0
M01639_208_000000000-J7FTG_1_2119_17681_15916	18	Ambiguous kitaibeliana/hymettia	299	42.14	0	0	0	0	0	0	0	0	8	0	0	0	6	4	0	0	0	0	0
M01639_208_000000000-J7FTG_1_2118_16363_8057	18	Ambiguous arvensis complex	306	45.10	0	0	0	0	3	0	2	7	0	0	0	2	4	0	0	0	0	0	0
M01639_208_000000000-J7FTG_1_2113_12158_19828	18	V. tricolor	303	43.56	4	6	7	1	0	0	0	0	0	0	0	0	0	0	0	0	0	0	0
M01639_208_000000000-J7FTG_1_1113_2718_17630	18	V. tricolor	306	43.46	4	7	7	0	0	0	0	0	0	0	0	0	0	0	0	0	0	0	0
M01639_208_000000000-J7FTG_1_2111_9648_14671	18	Ambiguous Gr. tricolor	289	43.25	0	0	2	0	0	6	1	1	0	0	0	6	0	2	0	0	0	0	0
M01639_208_000000000-J7FTG_1_1107_12771_18758	18	Ambiguous arvensis complex	302	44.37	0	0	0	0	1	0	1	3	0	0	0	5	6	2	0	0	0	0	0
M01639_208_000000000-J7FTG_1_1105_8593_19257	17	V. arvensis	312	43.91	0	0	0	0	17	0	0	0	0	0	0	0	0	0	0	0	0	0	0
M01639_208_000000000-J7FTG_1_2115_20266_16253	17	V. hymettia	293	43.69	0	0	0	0	0	0	0	0	0	0	0	0	0	0	0	17	0	0	0
M01639_208_000000000-J7FTG_1_1107_15836_18508	17	V. hymettia	294	44.22	0	0	0	0	0	0	0	0	0	0	0	0	0	0	0	17	0	0	0
M01639_208_000000000-J7FTG_1_2114_11197_4574	17	V. arvensis	306	44.77	0	0	0	0	17	0	0	0	0	0	0	0	0	0	0	0	0	0	0
M01639_208_000000000-J7FTG_1_1113_11245_7804	17	V. tricolor	289	43.94	0	0	17	0	0	0	0	0	0	0	0	0	0	0	0	0	0	0	0
M01639_208_000000000-J7FTG_1_1104_8015_4111	17	V. tricolor	289	43.60	17	0	0	0	0	0	0	0	0	0	0	0	0	0	0	0	0	0	0
M01639_208_000000000-J7FTG_1_1117_7336_8269	17	V. tricolor	289	43.25	0	0	0	17	0	0	0	0	0	0	0	0	0	0	0	0	0	0	0
M01639_208_000000000-J7FTG_1_2101_21685_24922	17	V. hymettia	303	42.57	0	0	0	0	0	0	0	0	0	0	0	0	0	17	0	0	0	0	0
M01639_208_000000000-J7FTG_1_2113_11140_6456	17	V. tricolor	291	41.58	0	17	0	0	0	0	0	0	0	0	0	0	0	0	0	0	0	0	0
M01639_208_000000000-J7FTG_1_1115_11730_17918	17	V. kitaibeliana	306	45.42	0	0	0	0	0	0	0	0	0	0	17	0	0	0	0	0	0	0	0
M01639_208_000000000-J7FTG_1_1101_22817_11289	17	V. aetholica	292	43.49	0	0	0	0	0	0	0	0	0	0	0	0	0	0	0	0	17	0	0
M01639_208_000000000-J7FTG_1_1103_13478_22800	17	V. tricolor	296	41.55	0	0	17	0	0	0	0	0	0	0	0	0	0	0	0	0	0	0	0
M01639_208_000000000-J7FTG_1_1104_22224_10888	17	V. kitaibeliana	314	45.54	0	0	0	0	0	0	0	0	17	0	0	0	0	0	0	0	0	0	0
M01639_208_000000000-J7FTG_1_1105_12200_21846	17	V. kitaibeliana	302	43.71	0	0	0	0	0	0	0	0	0	17	0	0	0	0	0	0	0	0	0
M01639_208_000000000-J7FTG_1_1105_29153_15205	17	V. kitaibeliana	196	43.88	0	0	0	0	0	0	0	0	0	0	17	0	0	0	0	0	0	0	0
M01639_208_000000000-J7FTG_1_1108_10999_19763	17	V. tricolor	294	41.50	0	0	17	0	0	0	0	0	0	0	0	0	0	0	0	0	0	0	0
M01639_208_000000000-J7FTG_1_1108_16103_23809	17	V. hymettia	309	44.66	0	0	0	0	0	0	0	0	0	0	0	0	0	0	0	17	0	0	0
M01639_208_000000000-J7FTG_1_1108_22118_3679	17	V. tricolor	287	42.16	0	17	0	0	0	0	0	0	0	0	0	0	0	0	0	0	0	0	0
M01639_208_000000000-J7FTG_1_1108_8585_3832	17	V. kitaibeliana	304	43.75	0	0	0	0	0	0	0	0	17	0	0	0	0	0	0	0	0	0	0
M01639_208_000000000-J7FTG_1_1109_27396_10652	17	V. tricolor	291	41.58	17	0	0	0	0	0	0	0	0	0	0	0	0	0	0	0	0	0	0
M01639_208_000000000-J7FTG_1_1109_5334_13132	17	V. kitaibeliana	302	43.05	0	0	0	0	0	0	0	0	0	17	0	0	0	0	0	0	0	0	0
M01639_208_000000000-J7FTG_1_1110_24831_2660	17	V. kitaibeliana	298	43.29	0	0	0	0	0	0	0	0	17	0	0	0	0	0	0	0	0	0	0
M01639_208_000000000-J7FTG_1_1111_15526_6426	17	V. aetholica	163	46.01	0	0	0	0	0	0	0	0	0	0	0	0	0	0	0	0	17	0	0
M01639_208_000000000-J7FTG_1_1112_16622_6362	17	V. hymettia	306	44.77	0	0	0	0	0	0	0	0	0	0	0	0	0	0	17	0	0	0	0
M01639_208_000000000-J7FTG_1_1114_28188_18320	17	V. hymettia	318	40.88	0	0	0	0	0	0	0	0	0	0	0	0	0	17	0	0	0	0	0
M01639_208_000000000-J7FTG_1_1114_4002_9570	17	V. hymettia	293	41.30	0	0	0	0	0	0	0	0	0	0	0	0	0	0	17	0	0	0	0
M01639_208_000000000-J7FTG_1_1114_6441_4331	17	V. aetholica	292	44.18	0	0	0	0	0	0	0	0	0	0	0	0	0	0	0	0	17	0	0
M01639_208_000000000-J7FTG_1_1115_17958_14024	17	V. aetholica	308	43.83	0	0	0	0	0	0	0	0	0	0	0	0	0	0	0	0	17	0	0
M01639_208_000000000-J7FTG_1_1117_19332_6488	17	V. kitaibeliana	311	46.30	0	0	0	0	0	0	0	0	17	0	0	0	0	0	0	0	0	0	0
M01639_208_000000000-J7FTG_1_1117_6378_21853	17	V. kitaibeliana	289	42.56	0	0	0	0	0	0	0	0	0	17	0	0	0	0	0	0	0	0	0
M01639_208_000000000-J7FTG_1_1118_20500_8149	17	V. aetholica	292	44.86	0	0	0	0	0	0	0	0	0	0	0	0	0	0	0	0	17	0	0
M01639_208_000000000-J7FTG_1_2101_20312_22249	17	V. hymettia	289	43.60	0	0	0	0	0	0	0	0	0	0	0	17	0	0	0	0	0	0	0
M01639_208_000000000-J7FTG_1_2107_17648_19372	17	V. tricolor	293	43.34	0	0	0	17	0	0	0	0	0	0	0	0	0	0	0	0	0	0	0
M01639_208_000000000-J7FTG_1_2108_14253_15286	17	V. aetholica	292	43.84	0	0	0	0	0	0	0	0	0	0	0	0	0	0	0	0	17	0	0
M01639_208_000000000-J7FTG_1_2109_13784_8887	17	V. kitaibeliana	300	43.67	0	0	0	0	0	0	0	0	0	17	0	0	0	0	0	0	0	0	0
M01639_208_000000000-J7FTG_1_2110_11034_23823	17	V. hymettia	314	41.72	0	0	0	0	0	0	0	0	0	0	0	17	0	0	0	0	0	0	0
M01639_208_000000000-J7FTG_1_2110_26909_11059	17	V. aetholica	265	41.89	0	0	0	0	0	0	0	0	0	0	0	0	0	0	0	0	17	0	0
M01639_208_000000000-J7FTG_1_2113_19857_7498	17	V. aetholica	292	43.49	0	0	0	0	0	0	0	0	0	0	0	0	0	0	0	0	17	0	0
M01639_208_000000000-J7FTG_1_2115_3732_9922	17	V. hymettia	307	42.67	0	0	0	0	0	0	0	0	0	0	0	0	0	17	0	0	0	0	0
M01639_208_000000000-J7FTG_1_2117_3628_12446	17	V. hymettia	308	43.83	0	0	0	0	0	0	0	0	0	0	0	17	0	0	0	0	0	0	0
M01639_208_000000000-J7FTG_1_2117_5820_16881	17	V. hymettia	314	40.76	0	0	0	0	0	0	0	0	0	0	0	0	0	17	0	0	0	0	0
M01639_208_000000000-J7FTG_1_2117_6303_7469	17	V. tricolor	297	42.09	0	0	17	0	0	0	0	0	0	0	0	0	0	0	0	0	0	0	0
M01639_208_000000000-J7FTG_1_2117_7595_15502	17	V. hymettia	249	42.97	0	0	0	0	0	0	0	0	0	0	0	0	0	0	17	0	0	0	0
M01639_208_000000000-J7FTG_1_2118_18677_17594	17	V. hymettia	289	42.91	0	0	0	0	0	0	0	0	0	0	0	17	0	0	0	0	0	0	0
M01639_208_000000000-J7FTG_1_2119_20604_12100	17	V. aetholica	284	42.25	0	0	0	0	0	0	0	0	0	0	0	0	0	0	0	0	17	0	0
M01639_208_000000000-J7FTG_1_1105_17037_19797	17	V. etrusca	289	41.87	0	0	0	0	0	0	0	0	0	0	0	0	0	0	0	0	0	17	0
M01639_208_000000000-J7FTG_1_1107_27486_16506	17	V. etrusca	302	42.38	0	0	0	0	0	0	0	0	0	0	0	0	0	0	0	0	0	17	0
M01639_208_000000000-J7FTG_1_1107_7289_22501	17	V. etrusca	298	42.95	0	0	0	0	0	0	0	0	0	0	0	0	0	0	0	0	0	17	0
M01639_208_000000000-J7FTG_1_1110_7299_21233	17	V. etrusca	247	40.89	0	0	0	0	0	0	0	0	0	0	0	0	0	0	0	0	0	17	0
M01639_208_000000000-J7FTG_1_1111_15914_4942	17	V. etrusca	296	41.22	0	0	0	0	0	0	0	0	0	0	0	0	0	0	0	0	0	17	0
M01639_208_000000000-J7FTG_1_1115_18096_3830	17	V. etrusca	301	42.86	0	0	0	0	0	0	0	0	0	0	0	0	0	0	0	0	0	17	0
M01639_208_000000000-J7FTG_1_1115_20002_14277	17	V. etrusca	163	47.85	0	0	0	0	0	0	0	0	0	0	0	0	0	0	0	0	0	17	0
M01639_208_000000000-J7FTG_1_1116_9013_8639	17	V. etrusca	303	44.55	0	0	0	0	0	0	0	0	0	0	0	0	0	0	0	0	0	17	0
M01639_208_000000000-J7FTG_1_1118_11066_10041	17	V. etrusca	301	41.86	0	0	0	0	0	0	0	0	0	0	0	0	0	0	0	0	0	17	0
M01639_208_000000000-J7FTG_1_1118_23962_22618	17	V. etrusca	292	40.07	0	0	0	0	0	0	0	0	0	0	0	0	0	0	0	0	0	17	0
M01639_208_000000000-J7FTG_1_2101_17996_6212	17	V. etrusca	296	42.23	0	0	0	0	0	0	0	0	0	0	0	0	0	0	0	0	0	17	0
M01639_208_000000000-J7FTG_1_2104_20378_17772	17	V. etrusca	303	44.22	0	0	0	0	0	0	0	0	0	0	0	0	0	0	0	0	0	17	0
M01639_208_000000000-J7FTG_1_2104_28896_9648	17	V. etrusca	294	42.86	0	0	0	0	0	0	0	0	0	0	0	0	0	0	0	0	0	17	0
M01639_208_000000000-J7FTG_1_2109_23641_9735	17	V. etrusca	296	42.23	0	0	0	0	0	0	0	0	0	0	0	0	0	0	0	0	0	17	0
M01639_208_000000000-J7FTG_1_2109_26026_9500	17	V. etrusca	290	43.79	0	0	0	0	0	0	0	0	0	0	0	0	0	0	0	0	0	17	0
M01639_208_000000000-J7FTG_1_2110_27349_7373	17	V. etrusca	304	40.46	0	0	0	0	0	0	0	0	0	0	0	0	0	0	0	0	0	17	0
M01639_208_000000000-J7FTG_1_2116_8730_12522	17	V. etrusca	188	51.06	0	0	0	0	0	0	0	0	0	0	0	0	0	0	0	0	0	17	0
M01639_208_000000000-J7FTG_1_2117_7113_23759	17	V. etrusca	308	43.18	0	0	0	0	0	0	0	0	0	0	0	0	0	0	0	0	0	17	0
M01639_208_000000000-J7FTG_1_2118_22087_9079	17	V. etrusca	307	41.04	0	0	0	0	0	0	0	0	0	0	0	0	0	0	0	0	0	17	0
M01639_208_000000000-J7FTG_1_1119_5918_17958	17	Ambiguous kitaibeliana/hymettia	299	43.81	0	0	0	0	0	0	0	0	0	1	0	0	0	0	0	16	0	0	0
M01639_208_000000000-J7FTG_1_1102_8974_21751	17	Ambiguous kitaibeliana/hymettia	315	43.81	0	0	0	0	0	0	0	0	1	0	0	0	16	0	0	0	0	0	0
M01639_208_000000000-J7FTG_1_1103_20649_13803	17	V. hymettia	303	43.89	0	0	0	0	0	0	0	0	0	0	0	0	1	16	0	0	0	0	0
M01639_208_000000000-J7FTG_1_2103_20483_8287	17	V. tricolor	311	42.77	0	16	1	0	0	0	0	0	0	0	0	0	0	0	0	0	0	0	0
M01639_208_000000000-J7FTG_1_2108_17455_19698	17	V. tricolor	290	42.07	0	1	16	0	0	0	0	0	0	0	0	0	0	0	0	0	0	0	0
M01639_208_000000000-J7FTG_1_2110_24486_10130	17	Ambiguous Gr. tricolor	314	41.72	0	0	0	1	0	0	0	0	0	0	0	0	0	16	0	0	0	0	0
M01639_208_000000000-J7FTG_1_2117_13380_16513	17	Ambiguous kitaibeliana/hymettia	311	41.80	0	0	0	0	0	0	0	0	0	0	1	0	0	16	0	0	0	0	0
M01639_208_000000000-J7FTG_1_1116_14345_23919	17	Ambiguous kitaibeliana/hymettia	293	42.66	0	0	0	0	0	0	0	0	0	2	0	0	0	0	0	15	0	0	0
M01639_208_000000000-J7FTG_1_1119_26878_15805	17	V. tricolor	289	43.60	0	1	1	15	0	0	0	0	0	0	0	0	0	0	0	0	0	0	0
M01639_208_000000000-J7FTG_1_1113_23481_9778	17	V. hymettia	313	41.21	0	0	0	0	0	0	0	0	0	0	0	0	0	2	0	15	0	0	0
M01639_208_000000000-J7FTG_1_2103_16685_7017	17	V. hymettia	302	43.71	0	0	0	0	0	0	0	0	0	0	0	0	0	15	0	2	0	0	0
M01639_208_000000000-J7FTG_1_2105_19489_7927	17	V. hymettia	314	42.36	0	0	0	0	0	0	0	0	0	0	0	0	0	15	2	0	0	0	0
M01639_208_000000000-J7FTG_1_1111_8286_5528	17	Ambiguous Gr. tricolor	289	42.56	15	0	1	0	0	0	0	0	0	0	0	1	0	0	0	0	0	0	0
M01639_208_000000000-J7FTG_1_1117_23472_5304	17	Ambiguous arvensis complex	313	45.05	0	0	0	0	1	0	0	0	0	0	0	15	1	0	0	0	0	0	0
M01639_208_000000000-J7FTG_1_1105_5816_17968	17	V. hymettia	314	44.27	0	0	0	0	0	0	0	0	0	0	0	15	2	0	0	0	0	0	0
M01639_208_000000000-J7FTG_1_2111_9165_12629	17	Ambiguous Gr. tricolor	309	44.01	14	0	0	1	2	0	0	0	0	0	0	0	0	0	0	0	0	0	0
M01639_208_000000000-J7FTG_1_1116_2897_10103	17	Ambiguous Gr. tricolor	290	43.45	14	0	1	0	2	0	0	0	0	0	0	0	0	0	0	0	0	0	0
M01639_208_000000000-J7FTG_1_1104_11097_13702	17	Ambiguous Gr. tricolor	290	43.10	0	0	14	0	0	0	0	0	0	1	0	0	1	0	1	0	0	0	0
M01639_208_000000000-J7FTG_1_1101_6741_8095	17	Ambiguous Gr. tricolor	290	43.45	0	0	1	14	0	0	0	0	0	1	0	1	0	0	0	0	0	0	0
M01639_208_000000000-J7FTG_1_2106_16522_5945	17	Ambiguous arvensis complex	305	43.28	0	0	0	0	0	0	1	0	0	0	0	14	2	0	0	0	0	0	0
M01639_208_000000000-J7FTG_1_2110_24486_3125	17	Ambiguous Gr. tricolor	289	44.29	13	0	0	3	1	0	0	0	0	0	0	0	0	0	0	0	0	0	0
M01639_208_000000000-J7FTG_1_2106_14481_21350	17	Ambiguous arvensis complex	314	43.95	0	0	0	0	4	0	0	0	0	0	0	0	13	0	0	0	0	0	0
M01639_208_000000000-J7FTG_1_1104_14883_16846	17	V. arvensis	306	43.46	0	0	0	0	0	4	13	0	0	0	0	0	0	0	0	0	0	0	0
M01639_208_000000000-J7FTG_1_1105_9025_20104	17	Ambiguous arvensis complex	305	43.93	0	0	0	0	12	0	1	0	0	3	0	0	0	0	0	1	0	0	0
M01639_208_000000000-J7FTG_1_1110_9155_15740	17	Ambiguous Gr. tricolor	289	43.25	0	12	3	0	0	0	0	0	0	0	0	0	0	0	2	0	0	0	0
M01639_208_000000000-J7FTG_1_1114_21269_3510	17	Ambiguous arvensis complex	314	44.59	0	0	0	0	4	0	0	1	0	0	0	0	12	0	0	0	0	0	0
M01639_208_000000000-J7FTG_1_2113_15450_10188	17	Ambiguous Gr. tricolor	289	43.60	12	0	3	0	2	0	0	0	0	0	0	0	0	0	0	0	0	0	0
M01639_208_000000000-J7FTG_1_1106_17181_9725	17	Ambiguous arvensis complex	289	43.94	0	0	0	0	0	5	0	0	12	0	0	0	0	0	0	0	0	0	0
M01639_208_000000000-J7FTG_1_2112_12288_12912	17	V. arvensis	312	43.91	0	0	0	0	0	5	12	0	0	0	0	0	0	0	0	0	0	0	0
M01639_208_000000000-J7FTG_1_2112_18074_11334	17	Ambiguous arvensis complex	304	44.74	0	0	0	0	0	0	1	2	0	0	0	12	0	2	0	0	0	0	0
M01639_208_000000000-J7FTG_1_2106_14291_16284	17	V. tricolor	310	43.55	0	12	3	2	0	0	0	0	0	0	0	0	0	0	0	0	0	0	0
M01639_208_000000000-J7FTG_1_1105_23621_15036	17	V. arvensis	291	44.67	0	0	0	0	0	12	5	0	0	0	0	0	0	0	0	0	0	0	0
M01639_208_000000000-J7FTG_1_2108_17206_9423	17	V. tricolor	313	41.21	0	0	11	6	0	0	0	0	0	0	0	0	0	0	0	0	0	0	0
M01639_208_000000000-J7FTG_1_2113_13389_15789	17	V. arvensis	308	45.13	0	0	0	0	0	11	6	0	0	0	0	0	0	0	0	0	0	0	0
M01639_208_000000000-J7FTG_1_2104_7457_12448	17	V. tricolor	289	44.29	2	2	2	11	0	0	0	0	0	0	0	0	0	0	0	0	0	0	0
M01639_208_000000000-J7FTG_1_1103_14215_7384	17	Ambiguous arvensis complex	304	44.74	0	0	0	0	0	0	1	1	0	0	0	2	1	11	1	0	0	0	0
M01639_208_000000000-J7FTG_1_1106_14859_6752	17	Ambiguous arvensis complex	316	43.99	0	0	0	0	1	0	0	0	11	1	0	2	1	0	1	0	0	0	0
M01639_208_000000000-J7FTG_1_1107_14293_24799	17	Ambiguous arvensis complex	304	44.41	0	0	0	0	0	0	1	2	0	0	0	1	0	11	2	0	0	0	0
M01639_208_000000000-J7FTG_1_1103_24556_9195	17	V. tricolor	291	42.96	11	1	2	3	0	0	0	0	0	0	0	0	0	0	0	0	0	0	0
M01639_208_000000000-J7FTG_1_2103_4720_8816	17	V. tricolor	282	35.46	6	0	0	11	0	0	0	0	0	0	0	0	0	0	0	0	0	0	0
M01639_208_000000000-J7FTG_1_1106_9770_15486	17	V. arvensis	308	43.18	0	0	0	0	0	11	6	0	0	0	0	0	0	0	0	0	0	0	0
M01639_208_000000000-J7FTG_1_2112_16623_5072	17	Ambiguous Gr. tricolor	312	44.23	10	0	0	3	4	0	0	0	0	0	0	0	0	0	0	0	0	0	0
M01639_208_000000000-J7FTG_1_1109_16843_19790	17	Ambiguous Gr. tricolor	289	43.25	0	2	2	10	0	0	0	0	0	0	3	0	0	0	0	0	0	0	0
M01639_208_000000000-J7FTG_1_2107_9813_17630	17	Ambiguous kitaibeliana/hymettia	299	42.81	0	0	0	0	0	0	0	0	0	7	0	0	0	0	0	10	0	0	0
M01639_208_000000000-J7FTG_1_1101_11372_7937	17	V. tricolor	288	42.71	1	10	3	3	0	0	0	0	0	0	0	0	0	0	0	0	0	0	0
M01639_208_000000000-J7FTG_1_2109_10342_23900	17	Ambiguous arvensis complex	195	44.10	0	0	0	0	5	0	0	2	0	0	0	10	0	0	0	0	0	0	0
M01639_208_000000000-J7FTG_1_1107_16750_13599	17	Ambiguous arvensis complex	306	46.41	0	0	0	0	1	0	1	5	0	0	0	0	10	0	0	0	0	0	0
M01639_208_000000000-J7FTG_1_2109_8078_5925	17	Ambiguous Gr. tricolor	299	43.48	0	0	1	0	0	0	0	0	10	0	0	0	0	3	0	3	0	0	0
M01639_208_000000000-J7FTG_1_1113_12078_17934	17	V. tricolor	276	37.68	6	0	1	10	0	0	0	0	0	0	0	0	0	0	0	0	0	0	0
M01639_208_000000000-J7FTG_1_1109_18771_15122	17	V. tricolor	310	42.58	0	10	0	7	0	0	0	0	0	0	0	0	0	0	0	0	0	0	0
M01639_208_000000000-J7FTG_1_1118_24614_4086	17	Ambiguous kitaibeliana/hymettia	309	44.34	0	0	0	0	0	0	0	0	0	7	0	0	0	0	0	10	0	0	0
M01639_208_000000000-J7FTG_1_2113_25691_9932	17	Ambiguous kitaibeliana/hymettia	296	43.58	0	0	0	0	0	0	0	0	0	10	0	0	0	0	0	7	0	0	0
M01639_208_000000000-J7FTG_1_1106_5102_16886	17	V. arvensis	301	42.52	0	0	0	0	0	10	7	0	0	0	0	0	0	0	0	0	0	0	0
M01639_208_000000000-J7FTG_1_2115_14666_7173	17	V. arvensis	305	43.61	0	0	0	0	0	7	10	0	0	0	0	0	0	0	0	0	0	0	0
M01639_208_000000000-J7FTG_1_2116_10409_15329	17	Ambiguous Sect. Melanium	303	44.22	0	0	0	0	0	0	0	0	0	0	0	0	0	0	0	0	0	7	10
M01639_208_000000000-J7FTG_1_1116_24525_12310	17	Ambiguous Gr. tricolor	289	44.64	0	0	1	0	0	0	0	0	1	0	0	9	0	6	0	0	0	0	0
M01639_208_000000000-J7FTG_1_1104_4533_14253	17	Ambiguous kitaibeliana/hymettia	289	43.94	0	0	0	0	0	0	0	2	9	0	0	3	0	1	2	0	0	0	0
M01639_208_000000000-J7FTG_1_2116_26601_9227	17	Ambiguous kitaibeliana/hymettia	304	44.08	0	0	0	0	0	0	0	2	1	0	0	4	1	9	0	0	0	0	0
M01639_208_000000000-J7FTG_1_1116_24656_15075	17	V. tricolor	310	44.19	1	6	9	1	0	0	0	0	0	0	0	0	0	0	0	0	0	0	0
M01639_208_000000000-J7FTG_1_1101_19445_20309	17	V. arvensis	232	40.52	0	0	0	0	0	9	8	0	0	0	0	0	0	0	0	0	0	0	0
M01639_208_000000000-J7FTG_1_1105_20205_24295	17	V. arvensis	232	39.66	0	0	0	0	0	9	8	0	0	0	0	0	0	0	0	0	0	0	0
M01639_208_000000000-J7FTG_1_2119_10238_17261	17	V. arvensis	313	44.41	0	0	0	0	0	8	9	0	0	0	0	0	0	0	0	0	0	0	0
M01639_208_000000000-J7FTG_1_2108_15761_11084	17	Ambiguous Gr. tricolor	309	44.98	8	0	0	3	6	0	0	0	0	0	0	0	0	0	0	0	0	0	0
M01639_208_000000000-J7FTG_1_1117_19068_2670	17	Ambiguous Gr. tricolor	290	43.45	0	8	1	6	0	0	0	0	0	0	1	0	0	0	1	0	0	0	0
M01639_208_000000000-J7FTG_1_1105_13999_11218	17	Ambiguous arvensis complex	305	43.61	0	0	0	0	1	0	0	1	0	0	0	8	5	2	0	0	0	0	0
M01639_208_000000000-J7FTG_1_1112_2633_13745	17	Ambiguous arvensis complex	287	43.21	0	0	0	0	1	2	1	0	8	0	0	5	0	0	0	0	0	0	0
M01639_208_000000000-J7FTG_1_1115_11521_13113	17	Ambiguous arvensis complex	304	44.74	0	0	0	0	0	0	1	8	0	0	0	7	1	0	0	0	0	0	0
M01639_208_000000000-J7FTG_1_2114_2391_15643	17	Ambiguous Gr. tricolor	290	43.10	0	2	7	5	1	0	0	0	0	0	0	1	0	0	1	0	0	0	0
M01639_208_000000000-J7FTG_1_1102_3951_8812	17	Ambiguous Gr. tricolor	313	41.53	0	0	2	0	0	0	0	0	0	1	0	0	0	7	0	7	0	0	0
M01639_208_000000000-J7FTG_1_2118_7308_4250	17	Ambiguous Gr. tricolor	306	42.16	2	0	0	0	0	0	0	0	0	0	0	7	1	0	7	0	0	0	0
M01639_208_000000000-J7FTG_1_2108_22481_24125	17	Ambiguous arvensis complex	306	44.12	0	0	0	0	0	1	2	1	2	0	0	4	7	0	0	0	0	0	0
M01639_208_000000000-J7FTG_1_2115_17811_19562	17	Ambiguous arvensis complex	311	43.73	0	0	0	0	0	0	1	3	0	0	0	7	0	4	2	0	0	0	0
M01639_208_000000000-J7FTG_1_2117_16675_7398	17	Ambiguous Gr. tricolor	309	44.34	6	0	0	5	6	0	0	0	0	0	0	0	0	0	0	0	0	0	0
M01639_208_000000000-J7FTG_1_1108_7833_12188	17	Ambiguous Gr. tricolor	301	42.52	3	0	0	0	1	2	0	1	6	2	0	0	2	0	0	0	0	0	0
M01639_208_000000000-J7FTG_1_1107_15888_23236	17	Ambiguous arvensis complex	305	44.26	0	0	0	0	1	1	6	0	0	0	0	5	3	1	0	0	0	0	0
M01639_208_000000000-J7FTG_1_1117_8259_13695	17	V. tricolor	307	42.02	5	3	5	4	0	0	0	0	0	0	0	0	0	0	0	0	0	0	0
M01639_208_000000000-J7FTG_1_1102_21461_11036	16	V. tricolor	293	36.18	0	0	0	16	0	0	0	0	0	0	0	0	0	0	0	0	0	0	0
M01639_208_000000000-J7FTG_1_2115_6787_21749	16	V. kitaibeliana	294	40.48	0	0	0	0	0	0	0	0	16	0	0	0	0	0	0	0	0	0	0
M01639_208_000000000-J7FTG_1_1101_10339_13057	16	V. tricolor	309	43.37	0	0	16	0	0	0	0	0	0	0	0	0	0	0	0	0	0	0	0
M01639_208_000000000-J7FTG_1_1109_24697_9991	16	V. hymettia	307	42.35	0	0	0	0	0	0	0	0	0	0	0	0	0	0	16	0	0	0	0
M01639_208_000000000-J7FTG_1_2116_10191_18859	16	V. hymettia	314	45.54	0	0	0	0	0	0	0	0	0	0	0	16	0	0	0	0	0	0	0
M01639_208_000000000-J7FTG_1_2118_17849_17179	16	V. hymettia	313	45.05	0	0	0	0	0	0	0	0	0	0	0	0	0	16	0	0	0	0	0
M01639_208_000000000-J7FTG_1_1101_16705_22522	16	V. aetholica	307	43.97	0	0	0	0	0	0	0	0	0	0	0	0	0	0	0	0	16	0	0
M01639_208_000000000-J7FTG_1_1101_27971_14897	16	V. kitaibeliana	301	42.52	0	0	0	0	0	0	0	0	16	0	0	0	0	0	0	0	0	0	0
M01639_208_000000000-J7FTG_1_1102_8875_23229	16	V. hymettia	313	41.21	0	0	0	0	0	0	0	0	0	0	0	0	0	16	0	0	0	0	0
M01639_208_000000000-J7FTG_1_1103_25622_17982	16	V. aetholica	292	43.84	0	0	0	0	0	0	0	0	0	0	0	0	0	0	0	0	16	0	0
M01639_208_000000000-J7FTG_1_1104_24455_2502	16	V. aetholica	213	39.91	0	0	0	0	0	0	0	0	0	0	0	0	0	0	0	0	16	0	0
M01639_208_000000000-J7FTG_1_1106_16374_9435	16	V. hymettia	295	43.05	0	0	0	0	0	0	0	0	0	0	0	0	0	0	0	16	0	0	0
M01639_208_000000000-J7FTG_1_1106_27932_14806	16	V. kitaibeliana	302	43.71	0	0	0	0	0	0	0	0	16	0	0	0	0	0	0	0	0	0	0
M01639_208_000000000-J7FTG_1_1108_12222_18246	16	V. aetholica	296	41.55	0	0	0	0	0	0	0	0	0	0	0	0	0	0	0	0	16	0	0
M01639_208_000000000-J7FTG_1_1111_11500_21819	16	V. hymettia	290	43.45	0	0	0	0	0	0	0	0	0	0	0	0	0	16	0	0	0	0	0
M01639_208_000000000-J7FTG_1_1111_12999_14061	16	V. hymettia	317	41.01	0	0	0	0	0	0	0	0	0	0	0	0	0	16	0	0	0	0	0
M01639_208_000000000-J7FTG_1_1112_19064_20569	16	V. tricolor	289	41.87	0	16	0	0	0	0	0	0	0	0	0	0	0	0	0	0	0	0	0
M01639_208_000000000-J7FTG_1_1112_7179_13647	16	V. tricolor	293	41.98	0	0	16	0	0	0	0	0	0	0	0	0	0	0	0	0	0	0	0
M01639_208_000000000-J7FTG_1_1112_8588_12903	16	V. tricolor	289	41.87	0	16	0	0	0	0	0	0	0	0	0	0	0	0	0	0	0	0	0
M01639_208_000000000-J7FTG_1_1113_22200_14285	16	V. aetholica	297	40.74	0	0	0	0	0	0	0	0	0	0	0	0	0	0	0	0	16	0	0
M01639_208_000000000-J7FTG_1_1114_11303_7142	16	V. tricolor	291	41.58	16	0	0	0	0	0	0	0	0	0	0	0	0	0	0	0	0	0	0
M01639_208_000000000-J7FTG_1_1114_14899_13421	16	V. hymettia	289	43.94	0	0	0	0	0	0	0	0	0	0	0	0	0	0	16	0	0	0	0
M01639_208_000000000-J7FTG_1_1115_14836_9328	16	V. kitaibeliana	299	43.14	0	0	0	0	0	0	0	0	16	0	0	0	0	0	0	0	0	0	0
M01639_208_000000000-J7FTG_1_1115_18957_10745	16	V. aetholica	292	42.81	0	0	0	0	0	0	0	0	0	0	0	0	0	0	0	0	16	0	0
M01639_208_000000000-J7FTG_1_1115_20580_16441	16	V. kitaibeliana	309	41.10	0	0	0	0	0	0	0	0	0	0	16	0	0	0	0	0	0	0	0
M01639_208_000000000-J7FTG_1_1115_27661_6957	16	V. tricolor	311	43.73	0	0	0	16	0	0	0	0	0	0	0	0	0	0	0	0	0	0	0
M01639_208_000000000-J7FTG_1_1115_5566_12130	16	V. hymettia	310	44.19	0	0	0	0	0	0	0	0	0	0	0	16	0	0	0	0	0	0	0
M01639_208_000000000-J7FTG_1_1116_22294_2266	16	V. kitaibeliana	301	43.85	0	0	0	0	0	0	0	0	0	16	0	0	0	0	0	0	0	0	0
M01639_208_000000000-J7FTG_1_1116_7923_22722	16	V. tricolor	310	44.52	0	0	16	0	0	0	0	0	0	0	0	0	0	0	0	0	0	0	0
M01639_208_000000000-J7FTG_1_1117_20428_19015	16	V. hymettia	318	40.25	0	0	0	0	0	0	0	0	0	0	0	0	0	16	0	0	0	0	0
M01639_208_000000000-J7FTG_1_1118_11023_24582	16	V. aetholica	292	42.81	0	0	0	0	0	0	0	0	0	0	0	0	0	0	0	0	16	0	0
M01639_208_000000000-J7FTG_1_1118_20395_14567	16	V. aetholica	306	44.44	0	0	0	0	0	0	0	0	0	0	0	0	0	0	0	0	16	0	0
M01639_208_000000000-J7FTG_1_1118_24378_5342	16	V. hymettia	314	41.40	0	0	0	0	0	0	0	0	0	0	0	0	0	0	0	16	0	0	0
M01639_208_000000000-J7FTG_1_1119_12581_3270	16	V. aetholica	292	43.15	0	0	0	0	0	0	0	0	0	0	0	0	0	0	0	0	16	0	0
M01639_208_000000000-J7FTG_1_1119_25170_13268	16	V. aetholica	292	43.15	0	0	0	0	0	0	0	0	0	0	0	0	0	0	0	0	16	0	0
M01639_208_000000000-J7FTG_1_2102_18359_13221	16	V. kitaibeliana	195	44.62	0	0	0	0	0	0	0	16	0	0	0	0	0	0	0	0	0	0	0
M01639_208_000000000-J7FTG_1_2102_21092_12945	16	V. aetholica	292	43.84	0	0	0	0	0	0	0	0	0	0	0	0	0	0	0	0	16	0	0
M01639_208_000000000-J7FTG_1_2102_9727_9875	16	V. hymettia	304	43.42	0	0	0	0	0	0	0	0	0	0	0	16	0	0	0	0	0	0	0
M01639_208_000000000-J7FTG_1_2103_19487_10015	16	V. tricolor	291	42.61	0	16	0	0	0	0	0	0	0	0	0	0	0	0	0	0	0	0	0
M01639_208_000000000-J7FTG_1_2103_21058_4950	16	V. hymettia	212	44.81	0	0	0	0	0	0	0	0	0	0	0	0	0	0	0	16	0	0	0
M01639_208_000000000-J7FTG_1_2105_19178_16815	16	V. kitaibeliana	315	44.13	0	0	0	0	0	0	0	0	16	0	0	0	0	0	0	0	0	0	0
M01639_208_000000000-J7FTG_1_2107_18842_10730	16	V. tricolor	289	41.87	16	0	0	0	0	0	0	0	0	0	0	0	0	0	0	0	0	0	0
M01639_208_000000000-J7FTG_1_2110_10514_12526	16	V. aetholica	292	43.84	0	0	0	0	0	0	0	0	0	0	0	0	0	0	0	0	16	0	0
M01639_208_000000000-J7FTG_1_2110_8846_23669	16	V. tricolor	310	44.19	0	0	0	16	0	0	0	0	0	0	0	0	0	0	0	0	0	0	0
M01639_208_000000000-J7FTG_1_2113_18244_24812	16	V. aetholica	307	44.63	0	0	0	0	0	0	0	0	0	0	0	0	0	0	0	0	16	0	0
M01639_208_000000000-J7FTG_1_2113_22090_20694	16	V. tricolor	310	43.87	0	0	0	16	0	0	0	0	0	0	0	0	0	0	0	0	0	0	0
M01639_208_000000000-J7FTG_1_2115_23394_13492	16	V. hymettia	289	44.64	0	0	0	0	0	0	0	0	0	0	0	16	0	0	0	0	0	0	0
M01639_208_000000000-J7FTG_1_2116_16292_13228	16	V. hymettia	313	40.58	0	0	0	0	0	0	0	0	0	0	0	0	0	16	0	0	0	0	0
M01639_208_000000000-J7FTG_1_2117_10461_2625	16	V. hymettia	309	44.98	0	0	0	0	0	0	0	0	0	0	0	0	0	0	0	16	0	0	0
M01639_208_000000000-J7FTG_1_2118_27970_19556	16	V. tricolor	292	42.12	16	0	0	0	0	0	0	0	0	0	0	0	0	0	0	0	0	0	0
M01639_208_000000000-J7FTG_1_2119_25102_3457	16	V. tricolor	291	41.92	16	0	0	0	0	0	0	0	0	0	0	0	0	0	0	0	0	0	0
M01639_208_000000000-J7FTG_1_2119_26605_6607	16	V. hymettia	297	42.42	0	0	0	0	0	0	0	0	0	0	0	0	0	0	0	16	0	0	0
M01639_208_000000000-J7FTG_1_1101_14994_4544	16	V. etrusca	297	41.41	0	0	0	0	0	0	0	0	0	0	0	0	0	0	0	0	0	16	0
M01639_208_000000000-J7FTG_1_1102_26118_19082	16	V. etrusca	291	43.30	0	0	0	0	0	0	0	0	0	0	0	0	0	0	0	0	0	16	0
M01639_208_000000000-J7FTG_1_1103_19850_6787	16	V. etrusca	299	42.14	0	0	0	0	0	0	0	0	0	0	0	0	0	0	0	0	0	16	0
M01639_208_000000000-J7FTG_1_1103_9159_16477	16	V. etrusca	295	41.02	0	0	0	0	0	0	0	0	0	0	0	0	0	0	0	0	0	16	0
M01639_208_000000000-J7FTG_1_1106_10087_23972	16	V. etrusca	282	39.72	0	0	0	0	0	0	0	0	0	0	0	0	0	0	0	0	0	16	0
M01639_208_000000000-J7FTG_1_1106_26421_11836	16	V. etrusca	295	42.03	0	0	0	0	0	0	0	0	0	0	0	0	0	0	0	0	0	16	0
M01639_208_000000000-J7FTG_1_1106_8205_4693	16	V. etrusca	299	41.81	0	0	0	0	0	0	0	0	0	0	0	0	0	0	0	0	0	16	0
M01639_208_000000000-J7FTG_1_1107_5224_15439	16	V. etrusca	293	42.66	0	0	0	0	0	0	0	0	0	0	0	0	0	0	0	0	0	16	0
M01639_208_000000000-J7FTG_1_1108_23987_12300	16	V. etrusca	304	43.75	0	0	0	0	0	0	0	0	0	0	0	0	0	0	0	0	0	16	0
M01639_208_000000000-J7FTG_1_1111_11898_23123	16	V. etrusca	299	41.47	0	0	0	0	0	0	0	0	0	0	0	0	0	0	0	0	0	16	0
M01639_208_000000000-J7FTG_1_1111_12582_11582	16	V. etrusca	247	41.30	0	0	0	0	0	0	0	0	0	0	0	0	0	0	0	0	0	16	0
M01639_208_000000000-J7FTG_1_1112_21353_9321	16	V. etrusca	298	42.28	0	0	0	0	0	0	0	0	0	0	0	0	0	0	0	0	0	16	0
M01639_208_000000000-J7FTG_1_1117_19661_20682	16	V. etrusca	292	43.49	0	0	0	0	0	0	0	0	0	0	0	0	0	0	0	0	0	16	0
M01639_208_000000000-J7FTG_1_1117_5074_20827	16	V. etrusca	300	42.33	0	0	0	0	0	0	0	0	0	0	0	0	0	0	0	0	0	16	0
M01639_208_000000000-J7FTG_1_1119_25599_4108	16	V. etrusca	296	42.23	0	0	0	0	0	0	0	0	0	0	0	0	0	0	0	0	0	16	0
M01639_208_000000000-J7FTG_1_2101_13649_12262	16	V. etrusca	301	40.53	0	0	0	0	0	0	0	0	0	0	0	0	0	0	0	0	0	16	0
M01639_208_000000000-J7FTG_1_2101_8015_8437	16	V. etrusca	288	40.97	0	0	0	0	0	0	0	0	0	0	0	0	0	0	0	0	0	16	0
M01639_208_000000000-J7FTG_1_2103_13601_19179	16	V. etrusca	301	41.86	0	0	0	0	0	0	0	0	0	0	0	0	0	0	0	0	0	16	0
M01639_208_000000000-J7FTG_1_2107_5566_15307	16	V. etrusca	307	41.37	0	0	0	0	0	0	0	0	0	0	0	0	0	0	0	0	0	16	0
M01639_208_000000000-J7FTG_1_2108_10861_23205	16	V. etrusca	291	42.61	0	0	0	0	0	0	0	0	0	0	0	0	0	0	0	0	0	16	0
M01639_208_000000000-J7FTG_1_2108_17864_5215	16	V. etrusca	296	42.91	0	0	0	0	0	0	0	0	0	0	0	0	0	0	0	0	0	16	0
M01639_208_000000000-J7FTG_1_2109_22321_4086	16	V. etrusca	293	41.98	0	0	0	0	0	0	0	0	0	0	0	0	0	0	0	0	0	16	0
M01639_208_000000000-J7FTG_1_2112_15795_15457	16	V. etrusca	289	41.18	0	0	0	0	0	0	0	0	0	0	0	0	0	0	0	0	0	16	0
M01639_208_000000000-J7FTG_1_2115_23690_9849	16	V. etrusca	309	41.10	0	0	0	0	0	0	0	0	0	0	0	0	0	0	0	0	0	16	0
M01639_208_000000000-J7FTG_1_2118_21486_18771	16	V. etrusca	298	42.28	0	0	0	0	0	0	0	0	0	0	0	0	0	0	0	0	0	16	0
M01639_208_000000000-J7FTG_1_2119_18225_18890	16	V. etrusca	296	42.91	0	0	0	0	0	0	0	0	0	0	0	0	0	0	0	0	0	16	0
M01639_208_000000000-J7FTG_1_2119_25997_18207	16	V. etrusca	309	40.13	0	0	0	0	0	0	0	0	0	0	0	0	0	0	0	0	0	16	0
M01639_208_000000000-J7FTG_1_1108_18608_16850	16	V. eugeniae	295	42.37	0	0	0	0	0	0	0	0	0	0	0	0	0	0	0	0	0	0	16
M01639_208_000000000-J7FTG_1_1118_14249_4205	16	V. eugeniae	294	43.88	0	0	0	0	0	0	0	0	0	0	0	0	0	0	0	0	0	0	16
M01639_208_000000000-J7FTG_1_2108_16906_5729	16	V. eugeniae	301	44.52	0	0	0	0	0	0	0	0	0	0	0	0	0	0	0	0	0	0	16
M01639_208_000000000-J7FTG_1_2119_12925_11036	16	V. eugeniae	291	44.33	0	0	0	0	0	0	0	0	0	0	0	0	0	0	0	0	0	0	16
M01639_208_000000000-J7FTG_1_2119_3374_9296	16	V. eugeniae	293	44.03	0	0	0	0	0	0	0	0	0	0	0	0	0	0	0	0	0	0	16
M01639_208_000000000-J7FTG_1_1114_13656_22487	16	V. tricolor	289	41.52	0	15	1	0	0	0	0	0	0	0	0	0	0	0	0	0	0	0	0
M01639_208_000000000-J7FTG_1_2114_11137_13989	16	Ambiguous kitaibeliana/hymettia	303	42.24	0	0	0	0	0	0	0	0	15	0	0	0	0	0	0	1	0	0	0
M01639_208_000000000-J7FTG_1_2117_14934_23806	16	Ambiguous kitaibeliana/hymettia	288	43.75	0	0	0	0	0	0	0	0	1	0	0	15	0	0	0	0	0	0	0
M01639_208_000000000-J7FTG_1_1116_10423_8343	16	V. arvensis	229	40.17	0	0	0	0	0	1	15	0	0	0	0	0	0	0	0	0	0	0	0
M01639_208_000000000-J7FTG_1_2119_20687_4747	16	Ambiguous Gr. tricolor	299	42.81	14	0	0	0	2	0	0	0	0	0	0	0	0	0	0	0	0	0	0
M01639_208_000000000-J7FTG_1_2107_5071_13328	16	Ambiguous Gr. tricolor	308	42.53	14	0	0	0	2	0	0	0	0	0	0	0	0	0	0	0	0	0	0
M01639_208_000000000-J7FTG_1_1115_6853_18597	16	Ambiguous kitaibeliana/hymettia	296	42.91	0	0	0	0	0	0	0	0	0	2	0	0	0	0	0	14	0	0	0
M01639_208_000000000-J7FTG_1_2103_19737_20554	16	Ambiguous Gr. tricolor	302	37.09	0	1	0	14	1	0	0	0	0	0	0	0	0	0	0	0	0	0	0
M01639_208_000000000-J7FTG_1_2102_29599_14734	16	V. tricolor	289	43.25	0	0	14	2	0	0	0	0	0	0	0	0	0	0	0	0	0	0	0
M01639_208_000000000-J7FTG_1_1114_22950_22676	16	Ambiguous kitaibeliana/hymettia	295	43.73	0	0	0	0	0	0	0	0	0	2	0	0	0	0	0	14	0	0	0
M01639_208_000000000-J7FTG_1_1111_22927_20448	16	Ambiguous arvensis complex	290	43.45	0	0	0	0	0	1	0	0	0	0	1	14	0	0	0	0	0	0	0
M01639_208_000000000-J7FTG_1_1112_10405_2453	16	V. tricolor	309	43.69	2	0	14	0	0	0	0	0	0	0	0	0	0	0	0	0	0	0	0
M01639_208_000000000-J7FTG_1_2117_23383_10702	16	V. arvensis	309	43.69	0	0	0	0	0	2	14	0	0	0	0	0	0	0	0	0	0	0	0
M01639_208_000000000-J7FTG_1_1109_12001_16699	16	Ambiguous Gr. tricolor	292	43.49	13	0	0	0	2	0	0	0	0	0	0	0	1	0	0	0	0	0	0
M01639_208_000000000-J7FTG_1_2114_19610_20287	16	Ambiguous Gr. tricolor	290	44.14	1	0	0	1	0	0	0	0	0	0	0	1	0	0	13	0	0	0	0
M01639_208_000000000-J7FTG_1_2105_18097_15237	16	Ambiguous kitaibeliana/hymettia	288	44.10	0	0	0	0	0	0	0	0	1	0	0	13	0	2	0	0	0	0	0
M01639_208_000000000-J7FTG_1_2117_27348_20210	16	Ambiguous arvensis complex	305	45.25	0	0	0	0	0	2	13	0	0	0	0	0	1	0	0	0	0	0	0
M01639_208_000000000-J7FTG_1_1107_27043_19100	16	V. tricolor	299	40.47	0	13	3	0	0	0	0	0	0	0	0	0	0	0	0	0	0	0	0
M01639_208_000000000-J7FTG_1_1113_21635_10573	16	V. arvensis	306	44.12	0	0	0	0	0	3	13	0	0	0	0	0	0	0	0	0	0	0	0
M01639_208_000000000-J7FTG_1_1102_6183_10885	16	Ambiguous Gr. tricolor	309	44.66	3	0	0	0	12	0	1	0	0	0	0	0	0	0	0	0	0	0	0
M01639_208_000000000-J7FTG_1_2118_19069_24774	16	Ambiguous Gr. tricolor	299	43.14	2	0	0	0	2	0	0	0	12	0	0	0	0	0	0	0	0	0	0
M01639_208_000000000-J7FTG_1_2110_17929_15900	16	V. hymettia	308	44.48	0	0	0	0	0	0	0	0	0	0	0	4	0	0	0	12	0	0	0
[truncated: 5,046 more rows]
